# Supplementary material for: Development of a measure to evaluate competence perceptions of natural and social science
Source: PLoS One. 2019 Jan 2;14(1):e0209311. doi: 10.1371/journal.pone.0209311 (PMC6314610; doi:10.1371/journal.pone.0209311)
Supplement: S1 Dataset — Coded dataset with responses from both the natural and social science surveys. (XLSX) [file pone.0209311.s003.xlsx]

## Sheet: Nat Sci
SURVEY	Natural science research contains many sources of potential error	Natural scientists have admirable talents and skills	Many assumptions are required to perform natural science research	Natural science is beneficial for society	I respect the work of natural scientists	It is difficult for natural scientists to be objective	Natural scientists are worth listening to	I admire the work natural scientists do	Natural science research is worthwhile	I value the knowledge gained from natural science research	More funding should be allocated for natural science research	Reliable conclusions can be drawn from natural science studies	Natural scientists are members of a respect worthy group	The implications of natural science research are often unclear	Many natural science studies are difficult to reproduce	Incompetent-Competent	Ignorant-Knowledgeable	Irresponsible-Responsible	Unintelligent-Intelligent	Foolish-Sensible	Frequently Work With S.S.	Sometimes Work with S.S.	Never Work with S.S.	Within the last 6 months	Within the last year	Within the last 5 years	More than 5 years ago	Never	Yes S.S. Course	If Yes, please elaborate	Undergrad	Grad	Pursuing BA/BS	Pursuing MA	Pursuing PHD	Already Hold BA/BS	Already Hold MA	Already Hold PHD	Year Received	AGE	Gender	Genderqueer	Amer Ind	Asian	Black	Latino	Native Hawaiian	White	Ethnicity Other
N1	3	3	3	4	4	2	4	4	4	4	4	3	4	2	2	4	4	4	4	4	0	1	0	0	1	0	0	0	0		0	0								56	1	0	0	0	0	0	0	1	0
N2	4	4	4	4	4	2	4	4	4	4	4	4	4	3	3	5	5	5	5	5	0	0	1	0	0	0	0	1	0		many	many	0	0	0	0	0	1	1978	64	1	0	0	0	0	0	0	1	0
N3	3	4	3	4	4	2	4	4	4	4	4	4	4	2	2	5	5	5	5	5	1	0	0	0	1	0	0	0	1	Various archaelogy/anthropology/classics courses	Many	Many	0	0	0	0	1	0	2003	36	1	0	0	0	0	0	0	1	0
N4	4	4	3	4	4	1	4	4	4	4	4	4	4	2	2	5	5	4	5	5	0	1	0	1	0	0	0	0	1	U.S. Policy; Economics	Many	Many	0	0	0	0	0	1	1996	46	2	0	0	0	0	0	0	1	0
N5	3	4	2	4	4	2	4	4	4	4	4	4	4	3	3	4	4	1	1	1	0	1	0	0	1	0	0	0	0		1	1								54	2	0	0	0	0	0	0	1	0
N6	4	4	4	4	4	4	4	4	4	4	4	4	4	3		4	4	4	4	4	0	1	0	1	0	0	0	0	1	Many!	7	0	0	0	0	1	0	0		22	2	0	0	0	0	0	0	1	0
N7	3	4	4	4	4	1	4	4	4	4	4	4	4	2	3	5	5	5	5	4	0	1	0	0	1	0	0	0	0		0	0	1	0	0	0	0	0		28	1	0	0	1	0	0	0	0	0
N8	3	3	3	4	4	2	4	4	4	3	4	2	3	3	2	4	4	4	4	5	0	0	1	0	0	1	0	0	1		25	7	0	1	0	1	0	0	2014	25	1	0	0	0	0	0	0	1	0
N9	3	4	3	4	4	1	4	4	4	4	4	4	4	4	3	5	5	4	5	2	0	0	1	0	0	0	0	1	1	Many courses - humanities, history, literature. These were all enriching	17	1	1	0	0	0	0	0	2016	22	2	0	0	0	0	1	0	0	0
N10	2	3	3	4	4	2	4	4	4	4	4	4	4	2	2	5	5	5	5	5	0	1	0	0	0	1	0	0	0		8	8	0	0	0	0	0	1	2001	45	2	0	0	1	0	0	0	0	0
N11	3	3	2	4	4	2	4	4	4	4	4	4	4	2	2	5	5	5	5	5	0	1	0	1	0	0	0	0	0		5	0								23	2	0	0	0	0	0	0	1	0
N12	2	1	4	2	1	4	4	4	4	4	4	4	4	1	3	5	5	5	5	5	0	1	0						1	Economics
N13	3	4	4	4	4	3	4	4	4	4	4	3	4	3	3	5	5	4	5	5	0	0	1	0	0	0	0	1	1	Environmental law & economics	many	many	0	0	0	0	0	1	2008	40	2	0	0	0	0	0	0	0	1
N14	4	2	3	4	1	2	3	3	3	2	4	3	3	2	3	5	4	4	3	4	0	1	0	0	0	1	0	0	1	somehow useful	30	30	0	0	1	0	0	1	2013	30	1	0	0	1	0	0	0	0	0
N15	3	4	3	4			4	4	4	4	4	3	3	3	3	5	5	4	4	4	0	0	1	0	0	0	0	1	1	Psychology	4	0	1	0	0	0	0	0		20	2	0	0	0	0	0	0	1	0
N16	2		3		3	2	3	4	4	4	4	3	4	2	2	4	4	5	5	4	0	0	1	0	0	0	0	1	0		29	14	0	1	0	0	1	0		24	1	0	0	0	0	0	0	1	0
N17	3	4	3	4	4	2	4	4	4	4	4	4		2	2	5	5	5	5	5	1	0	0	1	0	0	0	0	1		1	0	0	0	0	1	0	0	1982	58	2	0	0	0	0	0	0	1	0
N18	3	3	4	3	4	3	4	3	4	3	4	4	4	1	1	5	5	4	4	5	0	0	1	0	0	0	0	1	1	Sociology/psychology	14	0	1	0	0	0	0	0		22	1	0	0	0	0	0	0	1	0
N19	3	4	2	4	4	2	4	4	4	4	4	4	4	3	2	5	5	5	5	5	0	1	0	0	1	0	0	0	1	H? Geology & 2 field research digs in Nevada	1	0								64	2	0	0	0	0	0	0	1	0
N20	4	4	3	4	4	1	4	4	4	4	4	4	4	3	2	5	5	5	5	5	0	0	1	0	0	0	1	0	1	I have a B.S. in Psychology	20	0	1	0	0	0	0	0	2016	29	1	0	0	0	0	0	0	1	0
N21	3	4	3	4	4	2	4	4	4	4	4	4	4	2	2	5	5	5	5	5	0	1	0	1	0	0	0	0	1		10	8	0	0	1	1	0	0	2010	27	2	0	0	1	0	0	0	1	0
N22	3	4	3	4	4	1	4	4	4	4	4	4	4	2	2	5	5	4	4	5	0	1	0	0	1	0	0	0	1	Human Society	20	0	1	0	0	0	0	0		20	2	0	0	0	0	1	0	0	0
N23	3	4	3	4	4	1	4	4	4	4	4	4	4	1	2	5	5	5	5	5	0	1	0	0	0	0	1	0	1	High school psych.	10	10	0	0	1	0	1	0	2014	25	2	0	0	0	0	0	0	1	0
N24	2	3	2	4	4	2	4	4	4	4	4	3	4	2	2	5	5	5	5	3	0	0	1	0	1	0	0	0	1	General psych	3	0	1	0	0	0	0	0		30	1	0	0	0	0	0	0	1	0
N25	2	4	3	4	4	1	4	4	4	4	4	4	4	1	2	5	5	5	5	5	0	0	1	0	0	0	0	1	0		10	20	0	0	0	0	0	1	1998	55	1	0	0	0	0	0	0	1	0
N26	2	4	2	4	4	2	4	4	4	4	4	4	4	2	2	5	5	4	5	4	0	0	1	0	0	1	0	0	0		18	9	0	1	0	1	0	0	2014	23	2	0	0	0	0	0	0	1	0
N27	3	3	3	4	4	2	4	3	4	4	3	4	4	2	2	4	4	4	4	4	0	1	0	0	0	0	1	0	0		8	8	0	0	0	0	0	1	1981	69	1	0	0	0	0	0	0	1	0
N28	3	4	3	4	4	2	4	4	4	4	4	4	4	2	2	5	5	5	5	5	0	1	0	1	0	0	0	0	1	Social studies classes and other related	10	0	1	0	0	0	0	0		20	1	0	0	0	0	0	0	1	0
N29	3		2	3	3	2	3	3	3	4	4	4	4	3	2	4	4	2	4	1	0	1	0	0	0	0	1	0	1	Years ago!	many									75	1	0	0	0	0	0	0	1	0
N30	3		2	4	4	3	3	3	4	4	4	3	3	2	3	4	4	4	4	4	0	0	1	0	0	0	0	1	0				0	0	0	0	0	1	1988		2	0	0	0	0	0	0	1	0
N31	4	4	3	4	4	2	4	4	4	4	3	3	3	2	2	4	4	3	4	4	0	0	1	0	1	0	0	0	1	Liberal arts degree sociology/econ coursework	Many	4	0	1	0	1	0	0	2015	24	1	0	0	0	0	0	0	1	0
N32	4	3	4	4	3	2	3	3	3	4	4	4	4	4	3	4	4	4	4	4	0	1	0	1	0	0	0	0			18	6	0	0	0	0	1	0	1990	57	1	0	0	0	0	0	0	1	0
N33	3	3	3	4	4	3	4	4	4	4	4	4	4	2	2	5	5	5	5	5	0	1	0	1	0	0	0	0	1	Interdisciplinary courses as part of earth science major-includes humanities, econ/govt, social sciences, & ethics	many	0	1	0	0	0	0	0	2016	21	2	0	0	1	0	0	0	0	0
N34	4	4	2	4	4	1	4	4	4	4	4	4	4	2	2	5	5	4	5	4	0	0	1	0	0	0	0	1	1	In college 25 yrs ago. Can't remember.	many	many	0	0	0	1	1	1	2004	40	1	0	0	0	0	0	0	1	0
N35	4	4	2	4	4	1	4	4	4	4	4	4	4	2	2	5	5	5	5	5	1	0	0	0	0	1	0	0	1	Economics	10	15	0	0	0	0	0	1	2006	39	1	0	0	0	0	0	0	1	0
N36	4	4	4	4	4	2	4	4	4	4	4	3	3	3	3	4	4	4	5	3	0	0	1	0	0	0	0	1	0		15	10	0	0	1	1	1	0	2013	26	1	0	0	0	0	0	0	1	0
N37	3	3	2	4	4	2	4	3	4	4	4	4	4	2	2	4	4	4	4	4	0	0	1	0	0	1	0	0	0		25	20	0	0	1	1	1	0	2013	42	2	0	0	0	0	0	0	1	0
N38	4	4	4	3	4	2	3	3	3	3	3	4	4	2	2	4	3	3	3	3	1	0	0	0	1	0	0	0	1	BA in PSYCH & MSW	2	0								26	2	0	0	0	0	0	0	1	0
N39	3	3	3	4	3	2	3	3	3	3	4	3	3	3	2	4	4	4	4	4	0	1	0	0	1	0	0	0	1	economics, geography	12	8	0	0	1	1	0	0	2007	30	2	0	0	0	0	0	0	1	0
N40	4	4	3	4	4	2	4	4	4	4	4	4	3	4	4	5	5	4	5	3	0	1	0	0	1	0	0	0	1	sociology			0	1	0	1	0	0	2009	29	1	0	0	0	0	0	0	1	0
N41	3	3	2	3	4	2	3	3	3	3		3	3	2	2	4	4	5	4	4	0	0	1	0	0	0	1	0	1		20	10	0	0	0	0	1	0	1985	56	2	0	0	0	0	0	0	1	0
N42	4	4	4	4	4	4	4	4	4	4	4	4	4	2	3	5	5	4	5	4	1	0	0	1	0	0	0	0	0		30 credits	21 credits	0	1	0	0	0	0	2016	31	2	1	0	0	0	0	0	1	0
N43	4	3	4	4	3	2	3	3	4	3	4	3	3	3	2	4	4	4	4	4	1	0	0	1	0	0	0	0	1	Undergrad & grad level study/classes		1	0	0	0	1	0	0	1978	55	2	0	0	0	0	0	0	1	0
N44	2	4	3	4	4	3	4	4	3	4	4	3	4	2	3	4	4	5	4	5	0	1	0	0	1	0	0	0	1	anthropology	48	7	0	1	0	1	0	0	2015	22	1	0	0	0	0	0	0	1	0
N45	3	4	3	3	3	2	2	2	2	2	2	2	2	2	2	4	4	4	4	4	0	1	0	1	0	0	0	0	0		0	0								21	2	0	0	1	0	0	0	0	0
N46	3	4	2	4	4	2	4	4	4	4	4	4	4	2	3	4	5	4	5	4	0	0	1	0	0	1	0	0	1	sociology, women's studies-all intro, econ	20	0	1	0	0	0	0	0	2016	21	2	0	0	0	0	0	0	1	0
N47	3	4	3	4	4	1	4	4	4	4	4	4	3	3	4	4	5	3	5	4	0	1	0	0	0	0	1	0	1	self-course	30	10	0	0	0	0	0	1	2013	36	1	0	0	0	1	0	0	0	0
N48	3	4	3	4	4	2	4	4	4	4	4	4	4	2	2	5	5	5	5	4	0	1	0	1	0	0	0	0	1	undergraduate courses in psychology, economics, and civilization	20	18	0	0	0	0	0	1	1983	62	2	0	0	0	0	0	0	1	0
N49	2	4	2	4	4	2	4	4	4	4	4	4	4	1	1	5	5	5	5	5	0	1	0	1	0	0	0	0	1	psychology	12	10	0	0	1	1	0	0	2011	26	2	0	0	0	0	0	0	1	0
N50	3	4	3	4	3	3	3	3	3	3	4	3	3	2	2	4	4	4	4	4	0	1	0	1	0	0	0	0	1	Trained in humanities areas but now work in computational fields	2	0								44	2	0	0	0	0	0	0	1	0
N51	4	3	3	3	3	3	3	3	3	3	4	3	3	3	3	3	3	3	3	3	0	1	0	0	1	0	0	0	1	Sustainability in society	20	8	0	0	1	1	0	0	2012	37	1	0	0	0	1	0	0	0	0
N52	4	4	3	4	4	2	4	4	4	4	4	3	4	3	3	4	5	4	5	5	0	0	1	0	0	0	0	1	1	writing and rhetoric (minor)	10	8	0	0	0	0	1	0	2015	25	2	0	0	0	0	0	0	1	0
N53	3	4	2	4	4	2	4	4	4	4	4	4	4	2	2	5	5	5	5	5	0	0	1	0	0	0	0	1	1	psychology	30	1	0	0	0	1	0	0	2015	22	2	0	0	0	0	0	0	1	0
N54	3	3	3	4	3	3	4	4	4	4	4	3	3	4	4	4	5	4	4	4	0	0	1	0	0	0	0	1	0		8	0								69	1	0
N55	3	4	4	4	4	2	4	4	4	4	4	3	3	2	3	4	5	4	5	4	0	0	1	0	0	0	0	1	0		many	1	1	0	0	0	0	0		22	1	0	0	0	0	0	0	1	0
N56	3	3	3	4	3	2	3	3	3	3	3	3	3	3	2	4	4	4	4	5	0	1	0	1	0	0	0	0	1	Environment and human value	10		0	0	1	0	0	0		18	2	0	0	1	0	0	0	0	0
N57	3	3	2	4	4	3	4	4	4	4	4	3	4	3	2	5	5	5	5	5	0	1	0	1	0	0	0	0	1	Policy, Law, Political Science	5	10	0	0	0	0	0	1	2014	34	2	0	0	0	0	0	0	1	0
N58	4	3	4	4	4	2	3	3	4	3	4	3	3	2	3	4	4	4	4	4	0	0	1	0	0	0	0	1	0		many	many	0	0	1	1	1	0		26	2	0	0	0	0	0	0	1	0
N59	3	4	3	4	4	2	4	4	4	4	4	4	4	2	2	5	5	4	5	4	0	0	1	0	0	0	0	1	1	soc	25	15	0	0	1	0	1	0	2013	27	2	0	0	0	0	0	0	1	0
N60	4	4	4	4	4	2	4	4	4	4	4	4	4	2	3	5	5	5	5	5	0	0	1	0	0	0	0	1	1	lots as an undergrad
N61	3	4	3	4	3	2	4	4	4	4	4	4	3	3	3	5	5	4	4	4	0	1	0	1	0	0	0	0	0		20	0	1	0	0	0	0	0		22	1	0	0	0	0	0	0	1	0
N62	2	4	2	4	3	2	1	4	4	4	4	4	3	2	2	4	5	3	4	4	0	1	0	0	1	0	0	0	0		6	0	1	0	0	0	0	0	2017	20	2	0	0	0	0	0	0	1	0
N63	3	4	2	4	4	3	4	4	4	4	4	4	4	3	3	4	4	5	5	4	0	1	0	0	1	0	0	0	0		20	0	1	0	0	0	0	0	2016	21	1	0	0	0	0	0	0	1	0
N64	3	4	1	4	4	2	4	4	4	4	4	4	4	2	1	4	4	4	4	4	0	0	1	0	0	0	0	1	1	sociology	8	0	1	0	0	0	0	0		32	2	0	0	0	0	0	0	1	0
N65	4	4	2	4	4	2	4	4	4	4	4	2	4	1	3	5	4	4	5	5	1	0	0	0	1	0	0	0	1	social anthropology	many	many	0	0	0	1	1	1		44	2	0	0	0	0	0	0	1	0
N66	3	4	3	4	4	2	4	4	4	4	4	4	4	3	2	5	5	5	5	4	1	0	0	0	1	0	0	0	1	Environmental Policy	5	2	0	1	0	0	0	0		29	2	0	0	0	0	1	0	0	0
N67	4	4	2	4	4	3	4	4	4	4	4	4	4	3	3	4	5	4	5	4	0	0	1	0	0	1	0	0	1	Sociology/Psych/Humanities	20	0	0	0	0	1	0	0	2015	27	1	0	0	0	0	0	0	1	0
N68	2	4	3	4	3	2	4	4	4	4	4	3	3	2	2	4	4	4	4	3	0	0	1	0	0	0	0	1	1	psychology, logic	12	0	1	0	0	0	0	0		20	1	0	0	1	0	0	0	0	0
N69	3	4	3	4	3	3	3	3	3	4	3	3	3	2	2	4	4	4	5	4	0	1	0	0	1	0	0	0	1	political science	0	0								32	2	0	0	0	0	1	0	0	0
N70	4	4	4	4	4	1	4	4	4	4	3	4	4	2	1	5	5	5	5	5	0	0	1	0	0	0	0	1	0		1	0	0	0	1	1	0	0	2012	28	1	0	0	0	0	1	0	0	0
N71	3	3	3	4	4	2	4	4	3	3	4	4	3	2	2	5	5	5	5	5	0	0	1	0	0	0	0	1	0		40	8	0	0	1	0	1	0	2012	25	1	0	0	0	1	0	0	0	0
N72	3	3	3	4	4	2	4	4	4	4	4	3	4	2	2	4	4	3	4	5	0	1	0	0	0	1	0	0	0		2	0	1	0	0	0	0	0		32	1	0	0	0	0	0	0	1	0
N73	3	4	4	4	4	2	3	3	3	3	4	4	3	2	2	3	4	3	4	2	0	0	1	0	0	0	0	1	0		0	0								20	1	0	0	0	0	0	0	1	0
N74	3	3	4	4	4	2	4	4	4	4	4	4	4	2	1	5	5	5	5	5	1	0	0	1	0	0	0	0	1		10	10	0	0	0	0	0	1	2007	37	2	0	0	0	0	0	0	1	0
N75	3	3	2	4	4	2	4	4	3	4	4	3	3	2	1	4	5	4	5	4	0	0	1	0	0	0	0	1	0		2	11	0	0	1	0	1	0	2012	26	2	0	0	0	0	0	0	1	0
N76	3	4	3	4	4	3	4	4		4	4	4	4	3	3	3	4	3	4	4	0	0	1	0	0	0	0	1	1	Sociology during the study	many	3	0	0	1	1	1	0	2012	27	1	0	0	0	0	0	0	1	0
N77	3	4	4	4	4	1	4	4	4	4	4	4	4	3	2	5	5	5	4	5	0	0	1	0	0	0	0	1	1	Sociology in college	many	many	0	0	1	1	1	0	2010	33	1	0	0	0	0	0	0	1	0
N78	4	3	3	4	4	2	3	4	4	4	4	4	4	2	2	5	5	4	5	4	0	0	1	0	0	1	0	0	1	Public Policy	many	4	0	0	1	1	0	0	2013	25	2	0	0	0	0	0	0	1	0
N79	3	4	2	4	4	2	4	4	4	4	4	3	3	3	2	5	4	4	5	4	0	1	0	0	0	1	0	0	0		20	10	0	0	0	0	0	1	2004	40	2	0	0	0	0	0	0	1	0
N80	3	4	3	4	4	2	4	4	4	4	4	3	3	1	3	5	5	5	5	4	1	0	0	1	0	0	0	0	0		many	3	0	0	0	0	0	1	2012	31	1	0	0	0	0	0	0	1	0
N81	4	3	4	3	3	4	3	3	3	3	3	3	3	3	3	4	3	4	4	3	0	1	0	0	0	1	0	0	1	lgbt stuff/racism	8	6	0	1	0	1	0	0	2013	25	2	0	0	0	0	0	0	1	0
N82	4	4	4	4	4	2	3	4	4	4	4	3	4	3	2	4	5	5	5	4	0	0	1	0	0	0	0	1	1	2 social work classes during undergrad. education	12	8	0	0	1	1	0	0	2010	27	2	0	0	0	0	0	0	1	0
N83	3	4	2	4	4	2	3	4	4	4	4	3	4	2	3	5	4	4	4	4	0	0	1	0	0	0	0	1	1	is Anthropology a social science?	20	0	1	0	0	0	0	0	2015	22	2	0	0	0	0	0	0	1	0
N84	3	4	3	4	4	1	4	4	4	3	4	3	4	2	2	5	5	5	5	5	1	0	0	1	0	0	0	0	1	I was a social work major...	8	0								28	2	0	0	0	0	0	0	1	0
N85	4	3	3	3	4	2	4	4	4	4	4	3	3	2	3	5	4	4	4	4	1	0	0	1	0	0	0	0	1	Anthropology Sociology Psychology	10	0	0	1	0	1	0	0	2015	23	2	0	0	1	0	0	0	0	0
N86	3	4	3	4	4	2	3	4	4	4	4	4	4	3	3	4	4	4	3	4	0	0	1	0	0	0	0	1	0		16	0	0	0	0	1	0	0	2015	23	1	0	0	0	0	0	0	1	0
N87	3	4	2	4	4	2	4	4	4	4	4	4	4	2	2	4	5	3	5	4	0	0	1	0	0	0	1	0	1	Psychology, Sociology, Social Psychology, Marriage + Family, Early CHildhood, Human Development, Interpersonal Communcation	8	0	1	0	0	0	0	0		33	2	0	0	0	0	0	0	1	0
N88	4	3	3	4	4	2	4	4	4	4	3	4	3	3	2	4	4	3	4	4	0	0	1	0	0	0	0	1	1		8	0	1	1	0	0	0	0		21	1	0	0	0	0	0	0	1	0
N89	2	4	3	4	4	3	4	4	4	4	4	3	4	3	2	5	5	5	5	5	0	0	1	0	0	1	0	0	0		12	12	0	0	0	1	1	1	1997	45	2	0	0	0	0	0	0	1	0
N90	3	3	3	4	4	2		3	4	3	4	4	4	3	3	3	3	5	5	4	0	1	0	0	0	1	0	0	1	Econ	8	0	1	0	0	0	0	0	2016	22	1	0	0	0	0	0	0	1	0
N91	2		3	3	4	4	4	4	4	4	4	3	3	3	3	4	3	3	4	5	0	1	0	0	0	1	0	0	1	sociology 101 intro to sociology, communication matters	4	0	1	0	0	0	0	0		34	1	0	1	0	0	1	0	1	0
N92	4	3	3	4	3	3	4	3	4	3	3	2	3	4	3	3	4	3	4	3	0	1	0	0	1	0	0	0	1	Pol sci, history, philosophy	20	15	0	0	0	1	1	1	2008	43	1	0	1	0	0	0	0	1	0
N93	3	4	4	4	4	2	4	4	4	4	4	4	4	3	3	5	5	5	5	5	0	0	1	0	0	0	0	1	1	sociology	many	many	0	0	0	1	1	1	2011	36	2	0	0	0	0	0	0	1	0
N94	3	2		4	4	1	4	4	4	4	4	4	4	2	3	5	5	4	5	5	0	1	0	1	0	0	0	0	1	too many to list!	many	many	0	0	0	1	1	1	1997	48	2	0	0	0	0	0	0	1	0
N95	2	4	2	4	4	1	4	4	4	4	4	4	4	1	1	4	5	4	5	4	0	1	0	1	0	0	0	0	0		many	many						1	1998	46	2	0	0	0	0	0	0	1	0
N96	3	3	3	3	4	2	4	4	4	4	4	4	4	2	2	5	5	4	5	5	0	0	1	0	0	0	0	1	0		18	9	0	1	0	1	0	0	2014	27	2	0	0	0	0	0	0	1	0
N97	4	3	2	4	3	1	4	3	4	4	4	3	3	2	2	5	4	4	4	4	0	1	0	1	0	0	0	0	0		3	0	0	0	0	0	1	0		25	1	0	0	0	0	0	0	1	0
N98	3	4	2	4	4	1	3	4	4	4	3	3	4	2	2	4	4	4	4	3	0	0	1	0	1	0	0	0	1	Psychology, sociology	4	0	1	0	0	0	0	0	2013	31	1	0	1	0	0	1	0	1	0
N99	4	4	4	4	4	3	4	4	4	4	4	4	4	2	2	5	5	5	5	5	0	0	1	0	0	0	0	1	1	General education courses	20	0	1	0	0	1	0	0		21	1	0	0	0	0	0	0	1	0
N100	4	4	3	4	4	1	4	4	4	4	4	4	4	2	4	5	5	4	5	3	0	1	0	0	0	1	0	0	1	Human Geography & other geography based classes	many	4	0	1	0	1	0	0	2013	24	2	0	0	0	0	0	0	1	0
N101	3	4	3	4	4	2	4	4	4	4	4	4	4	2	1	5	5	4	5	4	1	0	0	1	0	0	0	0	1	phD in science ed	13	9	0	0	0	1	1	1	2009	48	1	0	0	0	0	0	0	1	0
N102	3	4	4	4	3	3	3	3	3	3	3	2	3	3	3	3	4	3	4	1	0	0	1	0	0	0	0	1	0		5	0	0	0	1	1	0	0	2011	27	1	0	0	1	0	0	0	0	0
N103	4	4	3	4	4	2	4	4	4	4	4	4	4	1	1	5	5	5	5	5	0	1	0	0	1	0	0	0	1	Numerous social welfare courses	10	7	0	1	0	1	0	0	2013	27	1	0	0	0	0	0	0	1	0
N104	4	3	3		3	2	4	4	4	3	3	4	3	3	2	4	4	4	4	2	0	1	0	0	0	0	0	1	0		30	0	0	1	0	1	0	0		23	1	0	0	1	0	0	0	1	0
N105	4	4	3	4	4	3	4	4	4	4	4	4	4	3	1	5	1	5	5	3	1	0	0	1	0	0	0	0	1	Many	20	0	0	0	0	1	0	0	1986	50	1	0	0	0	0	0	0	1	0
N106	2	4	2	3	4	2	4	4	4	4	4	4	4	2	2	5	5	5	5	5	0	1	0	0	1	0	0	0	1	College psych. class	20	0	0	0	0	1	0	0	2015	22	2	0	0	0	0	0	0	1	0
N107	3	4	2	4	4	1	4	4	4	4	4	4	4	1	2	5	5	5	5	5	0	1	0	0	1	0	0	0	1	Peoples of Latin America: Caribbean	11	0	1	0	0	0	0	0	2016	26	2	0	0	0	0	0	0	1	0
N108	2	4	2	4	4	3	4	4	4	4	3	4	4	2	1	5	1	2	1	3	0	1	0	1	0	0	0	0	1		8	0	1	0	0	0	0	0		20	2	0	0	1	0	0	0	0	0
N109	3	4	3	4	4	2	3	4	4	4	4	3	4	2	2	4	4	3	4	3	0	1	0	0	0	0	1	0	1	psychology, etc	5	0	1	0	0	0	0	0		20	2	0	0	1	0	1	0	1	0
N110	3	4	3	3	3	2	2	3	3	3	2	3	3	2	2	4	3	3	5	3	0	1	0	0	1	0	0	0	0		many	few	0	0	1	0	0	1	2011	35	1	0
N111	3	4	4	4	4	2	4	4	4	4	4	3	4	2	3	5	5	5	5	3	1	0	0	0	0	0	0	1	1	Sociology 101, Sociology of poverty	20	2	0	1	0	1	0	0	2015	22	2	0	0	0	0	0	0	1	0
N112	3	3	3	3	3	2	3	3	3	4	3	3	3	3	2	5	4	5	5	4	0	0	1	0	0	0	0	1	1	2 yrs sociology in undergrad	many	0	1	0	0	1	0	0	2004	33	2	0	0	0	0	0	0	1	0
N113	3	4	3	4	4	2	4	4	4	4	4	3	4	4	3	4	4	4	4	4	0	0	1	0	0	0	0	1	0	minor in anthropology	30	10	0	0	0	1	1	0	2014	24	2	0	0	0	0	0	0	1	0
N114	2	3	2	4	4	2	2	4	3	3	4	3	3	2	2	4	4	4	4	4	0	1	0	0	1	0	0	0	1	sociology	5	4	0	1	0	0	1	0		31	1	0
N115	3	3	3	4	4	2	4	4	4	4	4	4	4	2	2	5	5	4	5	4	0	0	1	0	0	0	0	1	1	Political Science	many	4	1	0	0	0	0	0		20	1	0	0	0	0	0	0	1	0
N116	3	4	2	4	4	2	4	4	4	4	4	4	4	3	3	5	5	5	5	5	0	0	1	0	0	0	0	1	1	Intro to Natural Psychology
N117	4	4	2	4	4	2	4	4	4	4	4	4	4	2	2	4	4	4	4	4	1	0	0	1	0	0	0	0	1	I work with anthropologists and take religious studies classes
N118	3	3	3	4	4	1	4	4	4	4	4	4	4	2	1	5	4	5	5	5	0	0	1	0	0	0	0	1	1	Religious studies	11	8	0	0	1	1	0	0	2013	24	1	0	0	0	0	0	0	1	0
N119	3	3	2	4	4	2	4	4	4	4	4	4	4	2	2	5	5	5	5	5	0	1	0	1	0	0	0	0	1	anthropology, geography, economics	many	many	0	0	0	0	0	1	1994	63	2	0	0	0	0	0	0	1	0
N120	3	4	3	4	4	2	4	4	4	4	3	4	4	3	4	4	4	4	5	4	0	1	0	0	0	1	0	0	1	sociology 101, Ethics and Justice	20	0	0	0	0	1	0	0	2011	36	1	0	0	0	0	0	0	1	0
N121	4	3	3	2	3	3	3	3	3	3	3	3	3	2	2	4	4	3	3	3	1	0	0	0	1	0	0	0	1		10	8	0	1	0	1	0	0	2014	23	1	0	0	0	0	0	0	1	0
N122	2	4	3	4	4	2	4	4	4	4	4	4	4	1	2	5	5	5	5	5	0	1	0	0	1	0	0	0	0		7	0	0	1	0	0	0	0		26	1	0	0	0	0	0	0	1	0
N123	3	4	3	4	4	2	4	4	4	4	4	4	4	2	3	5	5	5	5	5	0	0	1	0	0	0	0	1	1		20	10	0	0	1	0	1	0	2013	27	2	0	0	0	0	0	0	1	0
N124	3	4	3	4	4	1	4	4	4	3	4	3	4	2	3	4	5	3	5	4	0	1	0	0	1	0	0	0	1	western humanities	6	0	1	1	0	0	0	0	2015	22	1	0	1	0	0	0	0	1	0
N125	3	4	3	4	4	2	4	4	4	4	4	4	4	3	3	5	5	4	5	4	0	1	0	0	0	0	0	1	1	Anthropology -> 2 yrs before changing to geology	many	4	0	1	0	1	0	0	2013	28	2	0
N126	4	2	3	4	4	3	3	3	4	3	4	3	3	4	4	4	4	4	3	2	0	0	1	0	0	0	0	1	0		30	30	0	0	0	0	0	1	2011	33	1	0	0	0	0	0	0	0	1
N127	4	4	3	4	4	1	4	4	3	4	4	3	4	2	3	4	5	4	4	5	0	1	0	1	0	0	0	0	1	Education & geography (a lot)	many	many	0	0	0	1	1	1	2015	29	1	0	0	0	0	0	0	1	0
N128	4	4	3	4	4	1	4	4	4	4	4	1	4	3	2	4	5	3	5	4	1	0	0	1	0	0	0	0	0		20	15	0	0	0	0	0	1	2000	44	1	0	0	0	0	0	0	1	0
N129	3	4	3	4	4	2	3	4	4	4	4	3	4	2	2	5	5	4	5	4	0	0	1	0	0	0	0	1	1	psychology, sociology, anthropology, archaeology	25	10	0	0	1	1	1	0	2014	26	2	0	0	0	0	0	0	1	0
N130	3		2	4	4	1	3	3	3	3	3	3		2	1	4	4	4	3	4	0	0	1	0	0	0	0	1	1	Sociology, anthropology, humanities, psychology	3	10	0	0	0	0	0	1	2009	35	1	0
N131	3	4	3	4	4	2	4	4	4	4	4	4	4	3	2	5	5	5	5	5	0	0	1	0	0	0	0	1	0		12	4	0	0	0	1	0	0	1984	53	1	0	0	0	0	0	0	1	0
N132	2	3	2	4	3	2	4	4	4	4	4	4	4	3	3	4	5	5	4	5	0	1	0	1	0	0	0	0	1	geography	20	15	0	0	0	1	1	0	2006	35	2	0	0	0	0	0	0	1	0
N133	3	3	4	4	4	2	4	4	4	4	4	3	3	3	3	5	5	5	5	5	0	0	1	0	0	0	0	1	0		15	3	0	0	1	1	0	0	2014	24	2	0	0	0	0	0	0	0	1
N134	3	4	2	4	3	2	4	4	4	4	4	3	4	2	2	4	4	4	4	4	0	1	0	0	1	0	0	0	0		many	many	0	0	1	1	1	0	2010	29	2	0	0	0	0	0	0	1	0
N135	4	4	3	4	4	3	4	4	4	4	4	3	4	3	3	4	4	4	4	4	0	0	1	0	0	0	0	1	0		30	20	0	0	0	0	0	1	2013	32	1	0	0	0	0	0	0	1	0
N136	2	3	3	3	4	2	4	4	4	4	4	3	3	3	4	4	4	5	4	3	0	0	1	0	0	0	0	1	0		15	2	0	1	0	1	0	0	2015		1	0	0	0	0	0	0	1	0
N137	4	4	3	4	4	2	4	4	4	4	4	4	4	2	3	5	5	5	5	5	0	0	1	0	0	1	0	0	1	as an undergraduate	10	5	0	0	0	0	0	1	2015	56	2	0	0	0	0	0	0	1	0
N138	3	3	2	4	4	4	4	4	4	4	4	3	4	3	2	4	4	4	4	4	0	0	1	0	0	0	0	1	0		5	40	0	0	0	0	0	1			1	0
N139	4	4	2	4	4	2	4	4	4	4	4	4	4	2	2	5	5	4	5	4	0	1	0	0	1	0	0	0	1	My BS was from a liberal arts institution	many	many	0	0	1	1	1	0	2009	29	1	0	0	0	0	0	0	1	0
N140	3	3	3	3	3	2	3	3	3	3	3	3	4	2	3	4	4	4	5	4	0	1	0	1	0	0	0	0	1	Sociology	9	8	1	0	0	0	0	0		20	2	0	0	0	0	0	0	1	0
N141	3	4	2	4	4	2	4	4	4	4	4	4	4	2	1	5	5	4	5	4	0	1	0	0	0	1	0	0	1	many; the connection, for me, is absolutely great!	3	0								29	2	0	0	0	0	0	0	1	0
N142	2	4	3	4	4	2	4	4	4	4	4	4	4	2	2	2	5	5	5	5	0	1	0	0	1	0	0	0	1	Environmental issues	many	0	1	0	0	1	0	0		22	2	0	0	0	0	0	0	1	0
N143	4	4	4	4	4	1	4	4	4	4	4	3				5	5	3	5	3	0	0	1	0	0	0	0	1	1		many	0	1	0	0	0	0	0		22	1	0	0	0	0	1	1	0	0
N144	3	4	2	4	4	2	3	4	4	4	4	3	4	2	2	4	4	4	5	5	0	1	0	0	0	1	0	0	1	Environmental Issues	many	0	1	1	0	1	0	0	2015	22	1	0	0	0	0	0	0	1	0
N145	3	4	3	4	4	2	4	4	4	4	4	4	4	2	2	5	5	5	5	5	0	0	1	0	0	0	0	1	0				0	0	0	0	0	0
N146	3	4	2	4	3	1	3	3	4	4	3	3	4	3	2	4	4	4	4	4	0	0	1	0	0	0	1	0	0		15	3	0	0	0	1	0	0	1981	59	1	0	0	0	0	0	0	1	0
N147	3	4	3	4	4	3	4	4	4	4	4	4	4	3	2	5	5	5	5	5	0	1	0	0	0	0	1	0	1				0	0	0	0	1	0	1970	72	2	0	0	0	0	0	0	1	0
N148	4	4	3	4	4	1	4	4	4	4	4	4	4	3	4	5	5	3	5	3	0	0	1	0	1	0	0	0	1		21	0	0	0	1	1	0	0	2015	25	1	0	0	0	0	0	0	1	0
N149	3	4	2	4	4	2	4	4	4	4	3	3	4	2	2	4	5	4	5	4	0	0	1	0	0	0	0	1	1	started a spre-pysch, had sociology, etc...	12	8	0	1	0	1	0	0	2014	23	1	0	0	0	0	0	0	1	0
N150	3	3	3	4	4	2	3	3	4	4	4	3	3	2	2	5	5	5	5	5	0	0	1	0	1	0	0	0	1		10	0	0	0	0	1	0	0	2015	22	2	0	0	0	0	0	0	1	0
N151	4	4	3	4	4	3	4	4	4	4	4	4	4	3	2	5	5	5	5	5	0	1	0	0	0	1	0	0	1		many	many	0	0	0	0	0	1	1992	55	1	0	0	0	0	0	0	1	0
N152	4	4	4	4	4	1	4		3	4	3	4	4	2	2	4	4	5	5	4	0	1	0	0	0	0	1	0	0		1	0								28	2	0	0	0	0	0	0	1	0
N153	4	4	3	4	4	2	3	4	4	4	4	4	4	3	3	5	5	5	5	5	0	0	1	0	0	0	0	1	0		0	0								18	2	0	0	1	0	0	0	0	0
N154	3	4	4	4	4	2	4	4	4	4	4	4	4	2	3	5	5	5	5	5	0	1	0	0	1	0	0	0	0		7	0	1	0	0	0	0	0		21	2	0	0	0	0	0	0	1	0
N155	4	4	4	4	4	4	4	4	4	4	4	4	4	4	4	5	5	5	5	5	1	0	0	1	0	0	0	0	1	Can't read handwriting..	4	0								21	2	0	0	1	0	0	0	1	0
N156	2	4	3	4	4	1	4	4	4	4	4	4	4	3	2	4	4	5	5	5	0	1	0	0	1	0	0	0	1	undergrad psychology and sociology	many	many	0	0	0	0	0	1	2004	42	2	0	0	0	0	0	0	1	0
N157	3	4	3	4	4	2	4	4	4	4	4	3	4	3	2	5	5	4	2	2	1	0	0	1	0	0	0	0	1	Musicology & music history	10	2	1	0	0	1	0	0	2016	21	2	0	0	0	0	0	0	1	0
N158	4	3	1	4	4	2	4	4	4	4	4	3	3	3	2	4	4	4	4	4	0	0	1	0	0	0	0	1	1	Psych, sociology	20	6	0	1	0	1	0	0	2013	24	1	0	0	0	0	0	0	1	0
N159	3	4	3	4	4	2	4	4	4	4	4	4	4	2	3	4	5	4	5	5	0	1	0	0	1	0	0	0	1	Archeology, psychology, politics of disasters	10	0	1	0	0	0	0	0		19	2	0	0	1	0	0	0	1	0
N160	4	3	3	3	3	2	3	3	3	3	4	3	3	2	2	4	4	4	4	4	0	1	0	0	0	1	0	0	0		4	4								45	1	0	0	0	0	0	0	0	1
N161	3	3	2	4	3	2	3	3	3	3	4	4	3	2	2	4	5	5	5	4	0	1	0	0	1	0	0	0	0		10	0	1	0	0	0	0	0		22	1	0	0	0	0	0	0	1	0
N162		4	2	4	4	2	4	4	4	4	4	4	4	2	1	5	5	5	5	5	0	0	1	0	0	0	0	1	0		15	0	1	0	0	0	0	0	2016	21	2	0	0	0	0	0	0	1	0
N163	4	4	3	4	4	3	4	4	4	4	4	4	4	1	1	5	5	5	5	5	0	1	0	1	0	0	0	0	1	Pedagogy in online teaching	10	10	0	0	1	0	1	0	2008	31	2	0	0	0	0	0	0	1	0
N164	3	4	2	3	3	3	3	3	3	3	3	3	3	2	1	5	5	5	5	5	0	1	0	0	0	0	0	1	1		15	0	1	0	0	0	0	0	2016	21	2	0	0	0	0	1	0	0	0
N165	4	4	3	4	4	2	3	4	4	4	4	4	4	2	2	4	4	2	4	3	0	1	0	0	1	0	0	0	1	I went to a liberal arts college	many	many	0	0	1	0	1	0	2012	30	1	0	0	0	0	0	0	1	0
N166	2	4	2	4	4	1	4	4	4	4	4	4	4	2	1	5	5	5	5	5	0	0	1	0	0	0	0	1	1	Social Psychology	many	many	0	0	0	0	0	1	2015	28	2	0	0	0	0	0	0	1	0
N167	3	3	2	4	4	3	3	4	4	4	4	4	4	3	2	4	2	3	4	3	0	1	0	1	0	0	0	0	1	Sociology courses in undergrad	20	5	0	0	1	1	0	0	2012	29	2	0	0	0	0	0	0	1	0
N168	3	4	3	4	4	1	4	4	4	4	4	4	4	2	1	5	5	5	5	4	0	0	1	0	0	0	0	1	1	College course	10	10	0	0	0	0	0	1	2008	35	2	0	0	0	0	0	0	1	0
N169	3	3	3	4	4	2	4	3	4	4	4	3	4	3	2			4	4	4	0	0	1	0	0	0	0	1		Economics (college) high school history	many	many	0	0	0	0	1	0	2013	27	2	0	0	0	0	0	0	1	0
N170	2	4	2	4	4	3	4	4	4	4	4	4	4	2	1	5	5	5	5	5	0	0	1	0	1	0	0	0	1	Anthro, sociology, philosophy, psychology	20	0	0	1	0	1	0	0	2015	22	1	0	0	0	0	0	0	1	0
N171	3	3	3	4	4	2	4				4	4	4	2	2	5	5	5	5	5	0	0	1	0	0	0	0	1	1	population studies	15	0	1	0	0	0	0	0	2015	24	2	0	0	0	0	0	0	1	0
N172	4	4	3	4	4	2	4	4	4	4	4	3	4	4	2	4	4	4	5	4	0	0	1	0	0	0	0	1	0		7	0	1	0	0	0	0	0		20	1	0	0	0	0	0	0	1	0
N173	3	3	3	4	4	3	3	4	4	4	3	3	3	3	3	4	4	3	4	4	0	1	0	0	1	0	0	0	1	Culture Anthro at CSCC	3	0	1	0	0	0	0	0		22	2	0	0	0	0	0	0	1	0
N174	3	4	3	4	4	3	4	4	4	4	4	4	4	2	2	5	5	5	5	5	0	0	1	0	0	0	0	1	0		20	10	0	0	1	0	1	0	2008	33	2	0	0	0	0	1	0	0	0
N175	4	4	4	4	4	2	4	4	4	4	4	4	4	4	2	5	5	5	5	5	0	1	0	1	0	0	0	0	1	Many including philosophy, psychology, theology etc	many	many	0	0	1	1	0	0	2013	24	2	0	0	0	0	0	0	1	0
N176	2	4	2	4	2		4	4	4	4	4	4	4	2	3	5	5	5	5	5	0	1	0	0	0	0	0	1	0		2	0	1	0	0	0	0	0		19	2	0	0	0	0	1	0	1	0
N177	3	4	2	4	4	3	4	4	4	4	4	4	4	4	4	5	5	5	5	5	0	1	0	1	0	0	0	0	1	Anthro, political Science, History	26	18	0	0	1	0	0	1	1994	52	2	0	0	0	0	0	0	1	0
N178	2	3	3	4	3	3	3	3	3	4	3	3	3	3	3	4	5	4	4	4	0	0	1	0	0	0	0	1	0		0	0								57	2	0	0	1	0	0	0	0	0
N179	4	4	4	4	4	3	4	4	4	4	4	4	4	3	3	5	5	5	5	5	0	1	0	0	1	0	0	0	0		many	many	0	0	0	0	1	0	1961	83	1	0	0	0	0	0	0	1	0
N180	3	4	3	3	4	3	4	4	3	3	3	4	4	3	3	5	5	5	5	4	1	0	0	0	1	0	0	0	0		10	0	1	0	0	0	0	0		20	1	0	0	0	0	0	0	1	0
N181	3	3	2	4	4	2	3	3	4	4	4	4	3	2	2	4	5	4	4	4	1	0	0	1	0	0	0	0	1		many	10	0	0	0	0	0	1	2005	38	2	0	0	0	0	0	0	1	0
N182	3	3	2	3	4	3	4	4	3	3	4	3	3	3	2	4	4	4	4	4	0	1	0	0	1	0	0	0	1		8	0	1	0	0	0	0	0		20	2	0	0	0	0	0	0	1	0
N183	3	4	3	4	4	3	4	4	4	4	4	4	4	1	2	4	4	4	4	4	0	0	1	1	0	0	0	0	1		many	many	0	0	0	0	0	1	2005	29	1	0
N184	3	4	2	4	4	1	4	4	4	4	4	4	4	2	2	5	2	2	2	2	0	0	1	0	0	0	0	1	0
N185	3	4	2	4	4	2	4	4	4	4	4	4	4	1	1	5	5	5	5	5	0	1	0	0	1	0	0	0	1	Religion course	15	4	0	1	0	1	0	0	2015	22	2	0	0	0	0	0	0	1	0
N186	3	3	2	4	4	2	4	4	4	4	4	4	4	2	2	5	5	4	5	4	0	1	0	0	1	0	0	0	1	Sociology	15	0	0	1	0	1	0	0		24	1	0	0	0	0	0	0	1	0
N187	3	4	2	4	4	1	4	4	4	4	4	4	4	2	2	5	5	5	5	5	0	1	0	0	1	0	0	0	1	Sociology, digital crography (geography)
N188	3	4	3	4	4	3	3	3	4	4	4	4	4	3	2	4	5	5	5	4	0	0	1	0	0	0	0	1	1	Psych 102-Intro to Psych	8	0	1	0	0	0	0	0		21	1	0	0	0	0	0	0	1	0
N189	3	3	2	4	3	2	3	3	4	4	3	3	4	2	3	4	4	3	4	3	0	0	1	0	0	0	0	1	1	Russian literature, chinese japanese, African history. music	16	6	0	0	0	0	0	1	2015	29	2	0	0	1	0	0	0	0	0
N190	3	4	3	4	4	2	4	4	4	4	4	4	4	3	2	5	5	4	5	5	0	0	1	0	0	0	0	1	0		10	0	1	0	0	0	0	0	2016	30	1	0	0	0	0	0	0	1	0
N191	2	3	2	4	4	2	4	4	4	4	4	4	4	2	3	5	4	5	5	4	0	0	1	0	0	1	0	0	1	psychology	16	6	0	0	0	0	0	1	2013	31	2	0	0	0	0	0	0	1	0
N192	3	4	3	3	3	2	3	4	4	4	4	3	4	3	2	4	4	4	5	4	0	0	1	0	0	0	0	1	1		10	0	1	0	0	0	0	0		21	1	0	0	0	0	0	0	1	0
N193	4	3	4	4	4	2	4	4	4	4	4	4	4	2	2	5	5	4	5	5	0	1	0	0	0	1	0	0	1		many	20	0	0	0	0	0	1	2015	38	2	0	0	0	0	0	0	1	0
N194	4	4	2	4	4	2	4	4	4	4	4	4	4	2	2	4	4	4	4	3	0	0	1	0	0	0	0	1	1	Comparative governmental systems, human geograpghy, U.S. government etc	8	0	1	0	0	0	0	0		21	1	0	0	0	0	0	0	1	0
N195	2	3	3	4	4	2	3	4	4	4	4	3	4	3	3	5	4	4	5	4	0	1	0	0	1	0	0	0	0		10	5	0	0	1	1	0	0	2006	28	1	0	0	0	0	1	0	0	0
N196	3	4	4	4	4	1	4	4	4	4	4	4	4	1	2	5	5	5	5	5	0	1	0	0	0	1	0	0	1	undergrad distribution requirements	many	many	0	0	0	0	0	1	1978	63	1	0	0	0	0	0	0	1	0
N197	3	4	3	4	4	2	4	4	4	4	4	4	4	1	2	5	5	5	5	5	0	0	1	0	0	1	0	0	1	Sociology, psychology	6	0	1	0	0	0	0	0		20	2	0	0	0	0	0	0	1	0
N198	3	4	3	4	4	3										4	4	4	4	4	0	1	0	1	0	0	0	0	1	psychology of adolescents, using technology in a learning environment	20	6	0	1	1	1	0	0	2013	24	2	0	0	0	0	0	0	1	0
N199	3	4	3	4	4	2	4	4	4	4	4	4	4	2	2	5	5	5	5	5	0	1	0	0	0	0	1	0	1	Pschology (gen) + sociology	7	0	1	0	0	0	0	0		19	2	0	0	0	0	0	0	1	0
N200	3	4	3	4	4	2	4	4	4	4	4	3	4	2	2	4	5	4	5	4	0	1	0	0	1	0	0	0	1	Sociology, psychology	12	16	0	0	1	1	1	0	2012	30	1	0	0	0	0	0	0	1	0
N201	1	4	1	4	4	1	4	4	4	4	4	4	4	2	1	5	5	4	5	4	0	1	0	0	1	0	0	0	1	History (many), Anthropology, English, Languages, Poli Sci	16	12	0	0	0	0	1	0	1986	58	2	0	0	0	0	0	0	0	1
N202	3	4	2	4	4	2	4	4	4	4	4	4	4	1	2	5	5	5	5	5	0	1	0	0	0	1	0	0	1	Sociology	10	1	1	0	0	0	0	0	2016	22	1	0	0	0	0	0	0	1	0
N203	4	4	3	3	3	2	3	3	4	4	4	3	3	2	2	4	5	2	1	1	0	1	0	0	0	0	1	0	0		3	2	0	0	0	0	1	0	1988	58	1	0	0	0	1	0	0	0	0
N204	4	3	2	4	3	2	3	3	3	3	3	4	3	2	2	4	5	3	4	4	0	1	0	0	0	0	0	1	1	Criminology	7	0	1	0	0	0	0	0		21	1	0	0	0	0	0	0	1	0
N205	3	4	4	4	4	3	3	3	3	3	3	2	2	4	3	3	2	2	1	1	0	0	1	0	0	0	0	1	1	philosophy, psychology	15	0	1	0	0	0	0	0		21	2	0	0	0	0	0	0	1	0
N206	3	4	2	4	4	2	4	4	4	4	3	3	4	2	2	4	4	5	4	4	0	0	1	0	0	0	0	1	1	Sociology	20	9	0	1	0	1	0	0	2012	26	1	0	0	0	0	0	0	1	0
N207	3	4	3	3	4	2	4	4	3	3	4	4	4	2	2	4	5	4	5	3	0	0	1	0	0	0	0	1	1		10	0	1	0	0	0	0	0	2017	20	2	0	0	0	0	0	0	1	0
N208	3	4	3	4	4	2	4	4	4	4	4	3	3	2	2	4	4	4	5	5	1	0	0	0	1	0	0	0	1	Several history, psychology courses	many	14	0	0	0	0	0	1	2014	41	1	0	0	0	0	0	0	1	0
N209	3	4	3	4	4	2	4	4	4	4	4	4	4	2	2	4	5	4	5	3	0	0	1	0	0	0	0	1	1		10	0	1	0	0	0	0	0	2016	21	1	0	0	0	0	0	0	1	0
N210	3	3	2	4	4	3	4	4	3	3	3	3	3	3	2	4	4	3	4	3	0	0	1	0	0	0	0	1	0
N211	3	3	3	4	3	2	3	3	4	4	4	4	4	2	2	5	5	4	4	4	0	0	1	0	0	0	0	1	1	Psychology	10	0	1	1	0	0	0	0	2016	21	1	0	0	0	0	0	0	1	0
N212	3	4	4	4	4	3	4	4	4	4	4	4	4	2	3	5	5	5	5	5	0	1	0	0	1	0	0	0	1	C. Diversity, Anthropology	1	0	1	0	0	1	0	0	2015	20	1	0	0	1	0	0	0	0	0
N213	3	3	3	3	3	4	3	2	3	3	3	3	3	3	3	3	4	4	5	4	0	0	1	0	0	0	0	1	0		3	0	1	0	0	0	0	0		19	1	0	0	0	0	0	0	1	0
N214	3	4	3	4	4	2	4	4	4	4	4	4	4	2	3	5	5	5	5	5	0	0	1	0	0	1	0	0	1	Sociology	5	0	1	0	0	1	0	0	2017	33	2	0	0	0	0	1	0	0	0
N215	3	4	2	4	4	2	4	4	4	4	4	3	4	2	2	5	5	5	5	5	0	0	1	0	0	0	0	1	1	global studies courses	10	0	1	0	0	0	0	0		20	2	0	0	0	0	0	0	1	0
N216	2	3	2	4	3	1	3	3	4	4	4	4	3	1	1	4	4	4	4	4	0	1	0	1	0	0	0	0	1	many when an undergrad	40	20	0	0	0	0	0	1	1977	63	1	0	0	0	0	0	0	1	0
N217	3	3	3	4	3	2	3	3	3	3	3	3	3		2	4	4	4	4	4	0	0	1	0	0	0	0	1	0		0	0	1	0	0	0	0	0		30	1	0	0	0	0	0	0	1	0
N218	3	4	2	4	4	1	4	4	4	4	4	3	4	2	1	5	5	5	5	5	1	0	0	1	0	0	0	0	0		15	0	1	0	0	1	0	0	2004	34	2	0	0	0	0	0	0	1	0
N219	3	3		4	3	1	3	3	3	4	4	2	4	3		3	4	3	4	3	0	1	0	0	0	0	0	1	1	Biology 101, Sociology 101	2	0	1	0	0	1	0	0		24	1	0	0	1	0	0	0	0	0
N220	4	4	4	4	4	2	3	4	4	4	4	4	4	3	1	5	4	3	5	3	0	0	1	0	0	1	0	0	1	Sociology, poly science	15	0	1	0	0	0	0	0		21	2	0	0	0	0	0	0	1	0
N221	3	4	3	4	4	2	4	4	4	4	4	4	4	3	2	5	5	5	5	5	0	1	0	0	0	1	0	0	1	psychology * I worked in social sciences	many	many	0	0	0	0	1	0	2014	41	2	0	0	0	0	0	0	1	0
N222	4	4	4	4	4	3	4	4	4	4	4	4	4	3	2	5	5	4	5	4	0	0	1	0	0	0	0	1	1	Sociology, psych, poly sci, criminal justice	10	0	1	1	0	1	0	0	2015	26	2	0	0	0	0	0	0	1	0
N223	3	4	3	4	4	1	4	4	4	4	4	4	4	3	1	5	5	5	5	5	1	0	0	1	0	0	0	0	1	many sociology courses	4	0								27	1	0	0	0	0	0	0	1	0
N224	2	3	3	4	4	3	4	4	4	4	4	4	4	2	4	5	5	3	5	3	1	0	0	1	0	0	0	0	1	Philosophy, history	21	3	1	0	0	1	0	0	2016	21	1	0	0	0	0	0	0	0	1
N225	4	4	3	4	4	1	4	4	4	4	4	4	4	2	2	5	5	3	5	3	1	0	0	1	0	0	0	0	0		35	20	0	0	0	0	0	1	1989	57	1	0	0	0	0	0	0	1	0
N226	4	4	4	4	4	1	4	4	4	4	4	4	4	4	2	5	5	5	5	5	0	1	0	1	0	0	0	0	0
N227	3	4	3	4	4		4	3	4	4	4	4	4	3	2						0	0	1	0	0	0	0	1	0		8	4	0	0	0	1	0	0	1973	64	2	0	0	0	0	0	0	1	0
N228	3	3	2	4	3	2	3	4	3	3	3	2	3	3	2	4	4	4	4	4	0	1	0	0	1	0	0	0	0		0	0								31	1	0	0	0	0	0	0	1	0
N229	3	4	3	4	4	4	4	4	4	4	4	3	4	2	3	4	4	4	4	4	0	1	0	0	1	0	0	0	0		many	0	1	1	0	1	0	0	2016	22	1	0	0	0	0	0	0	1	0
N230	3	3	4	4	4	2	4	4	4	4	4	3	4	2	3	5	5	5	5	5	0	1	0	0	0	1	0	0	1	I studied history for ~3 years	10	0	1	0	0	0	0	0		22	1	0	0	0	0	0	0	1	0
N231	3	4	2	4	4	2	4	4	4	4	4	4	4	2	2	1	5	5	5	5	0	1	0	0	1	0	0	0	1	paleoanthropology	many	many	0	0	1	1	0	0	2012	25	2	0	0	0	0	0	0	1	0
N232	3	3	2	4	4	2	4	4	4	4	4	4	4	3	2	5	5	5	5	5	0	1	0	1	0	0	0	0	0		20	10	0	0	0	1	0	1	2007	47	2	0	0	0	0	0	0	1	0
N233	4	3	3	4		2	4	4	4	4	4	3	3	3	2	5	4	4	4	4	0	0	1	0	0	0	0	1	1	Women Studies, BS.	many	many	0	1	0	1	0	0	2012	26	1	0	0	0	1	0	0	0	0
N234	3	3	2	4	3	2	3	3	4	4	4	4	3	2	1	4	5	5	5	4	0	0	1	0	0	0	0	1	1	Introductory courses	10	0	1	0	0	0	0	0		25	1	0	0	0	0	0	0	1	0
N235	3	3	2	4	4	2	4	4	4	3	3	3	3	2	3	5	4	3	5	3	0	0	1	0	0	0	0	1	1	philosophy, human sexuality	10	0	1	0	0	0	0	0	2012	25	1	0	0	0	0	0	0	1	0
N236	4	3	3	4	4	3	4	4	4	4	4	4	4	2	2	4	4	4	4	4	0	0	1	0	0	0	1	0	1	geography, history, anthropology	30	10	0	0	0	0	1	0	1997	44	2	0	0	0	0	0	0	1	0
N237	4	3	3		2	4	2	2	3	3	1	1	2	4	3	3	3	3	4	3	0	1	0	0	1	0	0	0	0		12	8	0	1	0	1	0	0	1995				0	0	1	0	0	0	0
N238	2	4	2	4		1	4	4	4	4	4	4	4	2	2	5	5	5	5	5	1	0	0	1	0	0	0	0	0		0	0								67	2	0	0	0	0	0	0	0	1
N239	3	3	2	4	4	2	4	4	4	3	3	4	3	2	2	5	4	3	4	3	0	1	0	0	1	0	0	0	1	Associate in S.S.	many	0	1	0	0	0	0	0		22	2	0	0	0	0	1	0	0	0
N240	3	4	3	4	4	2	4	4	4	4	4	4	4	3	2	5	5	5	5	5	0	1	0	1	0	0	0	0	1	environmental social sciences	5	0	1	0	0	0	0	0		20	2	0	0	0	0	0	0	1	0
N241	3	4	3	4	4	2	4	4	4	4	4	4	4	2	1	4	4	3	4	3	0	0	1	0	0	0	0	1	1	psych 101	15	0	0	1	0	1	0	0	2014	24	1	0	0	0	0	1	0	0	0
N242	3	3	4	4	4	3	4	4	4	4	4	3	3	3	3	4	5	4	4	4	1	0	0	1	0	0	0	0	1	Anthropology	8	0	1	0	0	0	0	0		20	2	0	0	0	0	0	0	1	0
N243	3	3	3	4	4	4	4	4	4	4	4	4		2	2	5	5	5	5	5	1	0	0	0	1	0	0	0	1	Sociology
N244	3	3	4	4	4	3	3	4	4	4	4	4	4	2	3	5	5	5	5	5	0	0	1	0	0	0	0	1	1	Geology	0	0	1	0	0	0	0	0		18	1	0	0	0	0	0	0	1	0
N245	3	4	2	4	4	2	4	4	4	4	4	4	4	2	2	5	5	5	5	4	0	0	1	0	0	0	1	0	1	as a gen. ed. requirement (~20 yrs ago)	many	many	0	0	0	1	1	0	2003	45	2	0	0	0	0	0	0	1	0
N246	3	4	3	4	4	2	3	3	3	3	4	3	4	2	3	4	2	4	4	4	0	1	0	1	0	0	0	0	1	Statistics	many	4	0	0	0	1	1	0	1994	44	1	0	0	0	0	0	0	1	0
N247	4	4	4	4	4	2	4	4	4	4	4	3	4	4	2	5	5	5	5	4	0	0	1	0	0	0	1	0	1		many	0	0	0	0	1	0	0	1985	53	2	0	0	0	0	0	0	1	0
N248	4	3	2	4	4	3	4	4	4	4	4	4	4	2	2	4	1	3	4	3	0	0	1	0	0	1	0	0	1	Political science and anthropology courses	10	6	0	1	0	1	0	0	2014	23	1	0	0	0	0	1	0	0	0
N249	4	3	3	4	4	2	4	3	4	4	3	3	4	2	2	4	4	4	4	4	0	0	1	0	0	0	0	1	1	I took some social sciences classes as an undergraduate	20	10	0	0	1	1	1	0	2011	31	2	0	0	0	0	0	0	1	0
N250	3	4	3	4	4	2	4	4	4	4	4	4	4	2	2	4	4	4	4	3	0	0	1	0	0	0	0	1	1	sociology in undergrad	10	2	1	1	0	0	0	0		32	2	0	0	0	0	0	0	1	0
N251	3	4	2	4	4	2	4	4	4	4	4	4	4	2	2	5	5	5	5	5	0	1	0	1	0	0	0	0	0		1	2	0	0	0	1	1	1	2008	38	1	0	0	0	0	0	0	1	0
N252	3	4	3	4	3	3	3	4	4	4	3	3	3	2	3	5	4	3	4	4	0	1	0	1	0	0	0	0	0		3	0	1	0	0	0	0	0		23	1	0	0	0	0	0	0	1	0
N253	2	3	3	3	2	2	3	4	3	3	4	3	3	2	3	4	4	4	3	4	0	1	0	1	0	0	0	0			8	6	0	0	1	0	1	0	1997	43	1	0	0	0	0	0	0	0	1
N254	3	3	3	4	3	2	3	3	4	4	4	3	3	2	2	4	5	4	5	4	0	0	1	0	0	0	0	1	1	Psychology	0	0								18	1	0	0	0	0	0	0	1	0
N255	3	4	3	4	4	3	3	3	3	3	3	3	3	3	3
N256	3	4	3	4	4	3	4	4	4	4	3	4	4	2	2	5	5	5	5	5	1	0	0	0	1	0	0	0	1	Psychology and sociology module in MBA	3	1	0	0	0	1	0	0	1985	55	1	0	0	0	0	0	0	1	0
N257	3	4	3	4	4	1	4	4	4	4	4	4	4	2	2	5	1	1	1	1	0	1	0	0	1	0	0	0	0		4	0	0	0	0	0	1	0	1979	60	2	0	0	0	0	0	0	1	0
N258	4	3	2	4	3	2	3	3	3	4	4	3	3	2	2	4	2	2	2	2	0	1	0	0	0	1	0	0	1	~4 in college	10	2	0	1	0	1	0	0	2014	22	2	0	0	0	0	0	0	1	0
N259	2	3	3	3	3	2	3	3	3	3	3	3	3	2	2	4	4	4	4	4	0	0	1	0	0	0	0	1	1				0	0	0	0	0	0		36	2	0	0	0	0	1	0	0	0
N260	3	3	2	4	4	2	3	3	3	3	3	3	3	2	2	4	3	4	4	4	0	0	1	0	0	0	0	1	0		3	0	1	0	0	0	0	0		21	2	0	0	0	0	0	0	1	0
N261	3	2	4	4	3	2	4	4	3	3	3	2	2	3	2									1	0	0	0	0					0	0	1	0	0	1			2	0

## Sheet: Soc Sci
SURVEY	Social science research contains many sources of potential error	Social scientists have admirable talents and skills	Many assumptions are required to perform social science research	Social science research is benefical for society	I respect the work of social scientists	It is difficult for social scientists to be objective	Social scientists are worth listening to	I admire the work that social scientitsts do	Social science research is worthwhile	I value the knowledge gained from social science research	More funding should be allocated for social science research	Reliable conclusions can be drawn from social science studies	Social scientists are members of a respect worthy group	The implications of social science research are often unclear	Many social science studies are difficult to reproduce	Incompetent-Competent	Ignorant-Knowledgeable	Irresponsible-Responsible	Unintelligent-Intelligent	Foolish-Sensible	Frequently Work With S.S.	Sometimes Work with S.S.	Never Work with S.S.	Within the last 6 months	Within the last year	Within the last 5 years	More than 5 years ago	Never	Yes S.S. Course	If Yes, please elaborate	Undergrad	Grad	Pursuing BA/BS	Pursuing MA	Pursuing PHD	Already Hold BA/BS	Already Hold MA	Already Hold PHD	Year Received	AGE	Gender	Genderqueer	Amer Ind	Asian	Black	Latino	Native Hawaiian	White	Ethnicity Other
S1		3	4		2		3	3	3	2	3	3	3	3	4	4	4	5	5	5	0	0	1	0	0	0	0	1	0		2	1	0	0	1	0	0	0	2013		2	0	0	0	0	1	0	0	0
S2	3	4	4	4	4	2	4	4	4	4	3	4	4	3	2	5	5	4	4	5	0	0	1	0	0	0	0	1	0		15	6	0	1	0	1	0	0	2014	25	1	0	0	0	1	0	0	0	0
S3	3	3	3	4	4	2	4	4	4	4	4	4	4	2	2	5	5	5	5	5	1	0	0	1	0	0	0	0	1	Masters in Social Work	3	0								52	2	0	0	0	0	0	0	1	0
S4	2	3	2	4	4	3	4	3	4	3	3	3	3	2	3	3	3	3	3	3	0	0	1	0	0	0	0	1	1	core classes	2	0								22	1	0	0	0	0	1	0	1	0
S5	3	3	3	4	3	2	3	3	3	3	3	3	3	2	2	4	4	4	5	5	0	1	0	1	0	0	0	0	1		20	20	0	0	0	0	0	1	1988	57	2	0	0	0	0	0	0	1	0
S6	2	3	3	4	4	2	4	4	4	4	4	4	4	2	2	4	5	4	5	4	1	0	0	1	0	0	0	0	1	Economics, Psychology	3	0								36	1	0	0	0	0	0	0	1	0
S7	3	3	3	3	3	3	3	3	3	3	2	3	3	3	3	4	4	4	4	4	0	0	1	0	0	0	0	1	1	Sociology	8	1	0	1	0	1	0	0	2015	22	2	0	0	0	0	0	0	1	0
S8	2	3	3	4	3	2	3	3	3	3	3	3	3	2	2	4	4	4	4	4	0	0	1	0	0	0	0	1	0		25	15	0	0	0	1	1	0	1977	67	2	0	0	0	0	0	0	1	0
S9	4	3	4	4	3	3	2	3	3	3	2	4	3	2	3	3	4		3	4	0	0	1	0	0	0	0	1	1	My undergrad major was in the college of soc. sci @ FSU	30	15	0	0	1	1	1	0	2015	24	2	0	0	0	0	0	0	1	0
S10	3	4	3	3	4	3	3	4	4	3	3	3	3	2	2	5	5	5	5	5	0	0	1	0	0	0	0	1	0		20	15	0	0	1	1	1	0	2013	26	1	0	0	0	0	0	0	1	0
S11	3	3	4	4	4	2	4	3	4	3	3	3	4	2	2	4	3	1	1	1	0	1	0	1	0	0	0	0	0		Many	Many	0	0	0	1	1	0	2011	30	1	0	0	0	0	0	0	1	0
S12	3	4	4	3	4	1	4	4	4	4	3	4	4	2		5	5	5	5	5	0	0	1	0	0	0	0	1	1	In college...	Many	Many	0	0	0	1	1	0	1991	58	2	0	0	0	0	0	0	1	0
S13	3	3	3	3		3	3	3	3	3	2	3	3	2	3	3	4	4	4	4	0	0	1	0	0	0	0	1	0		Many	Many	0	0	0	0	0	1	2006	45	2	0	0	0	0	0	0	0	1
S14	3	3	2	3	4	3	4	4	4	4	4	4	4	3	2	5	5	5	5	5	0	0	1	0	0	0	0	1	1	Psych.	Many	0	1	0	0	0	0	0		21	2	0	1	0	0	0	0	1	0
S15	3	3	2	3	3	3	3	3	3	3	3	3	3	2	3	4	1	1	1	1	0	0	1	0	0	0	0	1	1	once college major in a social science	20	20	0	0	0	0	0	1	2004	48	1	0	0	0	0	0	0	1	0
S16	3	4	3	4	4	4	4	4	4	4	4	4	4	2	4	5	5	5	5	5	0	1	0	1	0	0	0	0	1	AP psychology	6	0	1	0	0	0	0	0		19	1	0	0	0	0	0	0	1	0
S17	2	2	3	4	4	3	4	3	3	4	3	3	4	2	3	5	5	5	5	5	0	0	1	0	0	0	0	1	1	I studied history, geography, economics & ??? in my high school	1	1	0	0	1	0	1	0	2008	30	2	0	0	1	0	0	0	0	0
S18	4	3	3	4	4	2	3	3	3	4	3	3	3	3	4	5	3	2	4	3	0	1	0	0	0	1	0	0	1	I spent a semester with psychology student studying psychology. I hated it	Many	2	0	1	0	1	0	0	2015	24	2	0	0	0	0	0	0	1	0
S19	3	2	2	3	3	3	3	2	3	2	3	3	2	3	2	3	3	3	3	3	0	0	1	0	0	0	0	1	0		20	0	0	0	0	1	0	0	2015	22	1	0	0	0	0	0	0	1	0
S20	3	3	3	4	3		3	3	3	3			3			4	4	4	4	4	0	0	1	0	0	0	0	1	1	archaeology, geography	30	4	0	0	1	1	0	0	2011	28	2	0	0	0	0	0	0	1	0
S21	3	4	4	4	3	3	4	4	4	3	4	4	4	4	4	4	5	3	4	3	0	1	0	0	1	0	0	0	0				0	0	1	1	1	0	2009	31	2	0	0	0	0	0	0	1	0
S22	3	4	4	3	4	2	3	3	4	4	4	3	4	3	3	5	5	4	5	4	0	0	1	0	0	0	0	1	1		20	0	1	0	0	0	0	0	2016	21	2	0	0	0	0	0	0	1	0
S23	3	4	3	4	4	1	4	4	4	4	4	4	4	4	4	5	5	5	5	5	0	1	0	0	0	0	1	0	1	sociology, + anthropology courses	Many	Many	0	0	0	0	1	0	2002	40	1	0	0	0	0	0	0	1	0
S24	3	3	4	3	3	2	3	3	3	3	3	3	3	2	2	4	1	1	1	1	0	1	0	1	0	0	0	0	1	yes	10	10	0	0	0	0	0	1	1971	73	1	0	0	0	0	0	0	1	0
S25	4	3	3	4	3	3	3	3	4	3	3	3	3	3	3	4	4	3	4	3	0	1	0	1	0	0	0	0	1		Many	Many	0	0	0	1	1	0	2010	28	1	0	0	0	0	0	0	1	0
S26	4	3	3	3	3	2	3	3	3	3	2	3	3	3	3	4	4	4	4	4	0	1	0	1	0	0	0	0	1	social psychology - in college	Many	Many	0	0	0	0	1	0	1987	51	2	0	0	0	0	0	0	1	0
S27	3	3	3	3	3	2	3	3	3	3	3	3	3	2	2	5	5	4	5	5	0	1	0	0	1	0	0	0	0
S28	4	2	4	3	3	4	3	2	3	2	2	1	3	4	4	3	3	3	3	3	0	1	0	1	0	0	0	0	0		Many	Many	0	0	0	0	1	1	2003	45	2	0	0	0	0	0	0	1	0
S29	3	2	3	3	3	2	3	2	3	3	3	3	3	3	2	4	4	4	3	1	0	0	1	0	0	0	0	1	0		0	0							2012	26	1	0	0	0	0	0	0	1	0
S30	3	4	3	4	4	3	4	4	4	4	4	3	4	3	2	4	5	4	4	4	0	0	1	0	0	0	0	1	0		1	0								40	1	0	0	0	1	0	0	0	0
S31	3	3	3	3	3	2		3	3	3	3	3	3	2	3	3	4	3	3	4	0	1	0	0	0	1	0	0	1	social science + policy	Many	Many	0	0	0	1	1	0	1996	57	2	0	0	0	0	0	0	1	0
S32	3	4	2	4	4	1	4	4	4	4	4	4	4	3	3	4	5	5	5	4	0	0	1	0	0	0	0	1	1	anthropology	3	0								48	2	0	0	0	0	0	0	1	0
S33	2	3	3	3	3	3	3	3	3	3	3	3	3	2	2	4	3	3	4	3	0	0	1	0	0	0	0	1	1	Anthropology
S34	2	3	3	4	3		3		3	3	3	3	3	2							0	0	1	0	0	0	0	1	1	I have a cluster in economics	20	15	0	0	0	0	0	1	2010	35	1	0	0	0	0	0	0	1	0
S35	4	3	3	4	3	1	3	3	3	3	2	4	3	2	2	5	5	5	5	5	0	0	1	0	0	0	0	1	1
S36	3	3	3	4	3	3	3	3	3	3	3	3	3	2	2	4	4	4	4	4	0	1	0	0	0	1	0	0	1	multiple psych classes	10	0	1	0	0	0	0	0		20	2	0	1	0	0	0	0	1	0
S37	4	4	3	3	3	3	4	4	4	4	3	3	3	3	4	5	4	5	5	4	0	0	1	0	0	1	0	0	1	womens & gender studies	15	0	0	1	0	1	0	0	2015	24	2	0	0	0	0	0	0	1	0
S38	3	3	3	4	4	2	3	4	4	4	3	3	4	2	2	5	4	4	4	4	0	1	0	1	0	0	0	0	0		3	0								19	2	0	0	0	0	0	0	1	0
S39	4	4	4	3	4	4	4	3	3	3	2	3	3	4	4	4	1	4	3	1									0		Many	0	1	0	0	0	0	0		21	2	0	0	0	0	0	0	1	0
S40	3	3	3	4	3			3	3	4	3		3	2		4	4	4	4	4	0	0	1	0	0	0	0	1	0		20	20	0	0	0	0	0	1	2014	31	1	0	0	0	0	0	0	1	0
S41	3	3	4	4		2	3	3	3	3	4	3	3		4	4	4	5	5	5	0	1	0	1	0	0	0	0	0		10	3	0	1	0	1	0	0	2015	28	1	0	0	0	1	0	0	0	0
S42	2	3	4	4	4	2	4	4	4	4	4	4	4	1	1	5	5	5	5	5	1	0	0	1	0	0	0	0	1	Geography, Anthropology	Many	Many	0	0	1	0	0	0		29	2	0	0	0	0	1	0	0	0
S43	4	4	4		4	3	4	3	4	4	4	4	4	3	3	5	5	4	4	4	0	1	0	1	0	0	0	0	0	anth minor; bio anth, cult anth, sociology	20	0	1	0	0	0	0	0	2017	20	1	0	0	0	0	0	0	1	0
S44	3	4	3	4	4	2	4	4	4	4	4	4	4	2	2	5	5	5	5	5	1	0	0	1	0	0	0	0	1	I am a professional geoarchaeologist	Many	Many	0	0	1	0	1	0	2009	30	2	1	0	0	0	0	0	1	0
S45	3	4	2	4	4	2	4	4	4	4	3	4	3	2	2	4	5	5	4	4	0	1	0	0	1	0	0	0	1	Sociology
S46	3	3	3	4	3	3	3	3	2	2	2	3	2	3	3	4	4	3	4	3	0	0	1	0	0	0	1	0	1		10	0								70	1	0	0	0	0	0	0	1	0
S47	3	4	2	4	4	3	4	4	4	4	3	3	4	2	3	4	4	4	5	4	0	0	1	0	0	0	0	1	1	I double majored in undergrad -Biology & Psych	4	8	0	0	1	0	1	0	2011	29	2	0	0	0	0	0	0	1	0
S48	3	3	3	3	3	2	3	3	3	2	2	2	3	3	2	4	3	4	5	3	0	1	0	1	0	0	0	0	1	Policy studies and U.S. History	15	5	1	0	0	0	0	0	2016	21	2	0	0	0	0	0	0	1	0
S49	3	3	3	3	2	3	3	2	3	2	2	3	3	3	3	4	4	4	3	3	0	1	0	0	1	0	0	0	0		Many	Many	0	0	0	0	0	1	2005	42	1	0	0	0	0	0	0	1	0
S50	3	3	2	3	3	3	2	3	3	2	3	3	3	3	4	3	4	5	4	5	0	1	0	0	0	1	0	0	0		12	0	0	0	1	0	0	0		22	1	0	0	0	0	1	0	0	0
S51	3	3	3	4	3	2	3	3	3	3	2	3	4	3	3	4	5	4	5	3	0	0	1	0	0	0	0	1	0		30	10	0	0	0	0	1	0	2002	40	1	0	0	0	0	0	0	1	0
S52	3	3	4	4	4	4	4	4	4	4	3	3	3	3	4	4	4	3	4	4	0	0	1	0	0	0	0	1	0		2	0	1	0	0	1	0	0		18	2	0	0	0	0	0	0	1	0
S53	4	3	4	4	3	2	3	2	3	2	2	3	3	3	4	4	4	4	4	4	0	0	1	0	0	0	0	1	1	Anthropology 101 freshman year of undergrad
S54	3	3	3	3	3	3	3	2	3	3	2	3		3	3	3	4	3	3	3	0	0	1	0	0	0	0	1	1												1	0
S55	3	3	2	4	3	2	3	3	3	3	3	3	3	2	2	4	4	4	4	1	0	0	1	0	0	0	0	1	1		20	0	0	0	0	1	0	0	2015	22	2	0	0	0	0	0	0	1	0
S56	3	4	3	3	3	3	3	3	3	3	2	3	3	2	2	5	4	4	4	5	1	0	0	1	0	0	0	0	1	Education and social implications of family structure	1	0	1	0	0	0	0	0		18	2	0	0	0	0	0	0	1	0
S57	4	4	2	4	4	1	4	4	4	4	4	4	4	1	2	5	5	5	5	5	0	1	0	0	1	0	0	0	1		many	many	1	0	0	0	1	0	2015	24	2	0	0	0	0	0	0	1	0
S58	3	3	2	4	3	2	3	3	3	3	3	3	3	3	2	4	4	4	4	3	0	0	1	0	0	0	0	1	0		2	0	1	0	0	0	0	0		18	2	0	0	0	0	0	0	1	0
S59	3	3	3	2	2	3	2	2	2	2	2	2	2	3	3	3	3	3	3	4	0	0	1	0	0	0	0	1	0		720	720	0	0	0	0	0	1	1982	63	2	0	0	0	0	0	0	1	0
S60	3	3	3	3	4	4	4	4	4	4	4	4	4	4	4	3	3	3	3	3	0	0	1	0	0	0	0	1	0		0	0								18	1	0	0	0	0	0	0	1	0
S61	3	4	3	4	3	2	4	3	3	4	3	3	3	2	2	5	5	4	5	4	0	0	1	0	0	0	1	0	0		20	12	0	0	0	0	1	0	1983	60	1	0	0	0	0	0	0	1	0
S62	3	3	3	3	1	2	4	4	3	3	2	3	3	2	2	4	4	4	4	4	0	0	1	0	0	1	0	0	1	Three semesters of sociology	10	1	1	0	0	0	0	0		22	1	0	0	0	0	0	0	1	0
S63	3	3	3	4	3	2	3	3	3	3	3	3	3	2	2	4	4	4	4	4	0	0	1	0	0	0	0	1	0		25	20	0	0	0	1	1	0	2009	40	1	0	0	0	0	0	0	1	0
S64	3	3	3	3	3	3	3	3	3	3	3	3	3	3	3	4	4	4	4	4	0	0	1	0	0	0	0	1	1		24	10	0	0	1	1	0	0	2011	27	2	0	0	0	0	0	0	1	0
S65	3	3		4	3	3	3	3	4	3		3	3	2	2	3	3	3	3	3	0	1	0	0	1	0	0	0	1	Statistic use in social sciences			0	0	0	0	0	1	1979	65	2	0	0	0	0	0	0	1	0
S66	3	3	4	3	3	4	2	2	3	2	2	2	3	3	3	3	3	2	4	3	0	0	1	0	0	0	0	1	1	sociology 101, psycholoy 101	10	5	0	1	0	1	0	0	2014	24	1	0	0	0	0	0	0	1	0
S67	3	3	2	3	2	3	3	2	3	3	2	3	3	3	3	4	3	4	3	4	0	1	0	0	0	1	0	0	0		0	0	0	0	0	1	0	0	2015	24	1	0	0	0	0	0	0	1	0
S68	3	4	2	4	4	2	4	4	4	4	4	3	4	1	2	5	5	4	4	5	0	0	1	0	0	0	0	1	0		many	1	1	0	0	0	0	0		20			0	0	0	0	0	1	0
S69	3	3	3	4	3	3	3	2	3	3	3	3	3	3	4	4	4	5	4	4	0	0	1	0	0	0	0	1	0
S70	3	3	3	4	4	2	4	3	3	3	3	3	3	1	2	4	4	5	4	4	0	0	1	0	0	0	0	1	1	Looking at crime & incarceration rates & patterns/causes	Many	0	1	0	0	0	0	0		23	1	0	0	0	0	0	0	1	0
S71	2	3	3	3	3	3	3	3	3	3	3	3	3	4	4	4	4	4	4	4	0	1	0	0	1	0	0	0	1	History classes	16	0	1	0	0	0	0	0	2016	21	2	0	0	0	0	0	0	1	0
S72	4	2	3	3	2	2	3	2	3	2	2	2	3	3	3	3	3	4	4	4	0	0	1	0	0	0	0	1	1	Psychology, sociology	20	10	0	0	1	0	1	0	2013	27	2	0	0	0	0	0	0	1	0
S73	2	4	3	4	4	2	4	4	4	4	4	4	4	4	3	4	5	5	4	4	0	1	0	0	1	0	0	0	0		10	6	0	0	0	0	0	1	2012		2	0	0	1	0	0	0	0	0
S74	4	3	4	3	3	3	3	3	3	3	3	3	3	2	3	3	4	4	4	3	0	1	0	0	1	0	0	0	1	Sociology, psychology, Gerentology	15	5	0	1	0	1	0	0		27	1	0	0	0	0	0	0	1	1
S75	4	3	3	2	3	3	2	3	3	1	1	2	3	4	2	3	3	3	3	3	0	0	1	0	0	0	0	1	1	Psychology, sociology	35	0	0	0	0	1	0	0	2015	46	2	0	0	0	0	0	0	1	0
S76	3	3	3	3	3	2	3	3	3	3	3	3	3	2	3	4	4	4	4	4	0	1	0	1	0	0	0	0	0		20	10	0	0	0	0	0	1	1988	54	1	0	0	0	0	0	0	1	0
S77	4	3	4	3	3	3	3	2	3	3	3	3	3	3	3	4	4	4	4	4	0	0	1	0	0	0	0	1	1	Psych 110	6	0	1	0	0	0	0	0		25	1	0	0	0	0	0	0	1	0
S78	3	3	4	4	3	3	3	3	3	3	3	2	3	2	2	4	4	4	4	3	0	0	1	0	0	0	0	1	1		8	1	1	0	0	0	0	0	2016	22	2	0	0	0	0	0	0	1	0
S79	3	3	2	3	3	2	3	3	3	3	3	3	3	3	3	4	4	4	4	4	0	0	1	0	0	0	0	1	0		10	0	1	0	0	0	0	0		22	1	0	0	0	0	0	0	1	0
S80	3	4	3	4	4	3	3	4	3	3	2	3	3	3	3	4	4	4	5	4	0	1	0	0	0	1	0	0	1	Anthropology, sociology, psychology, linguistics	8	4	1	0	0	0	0	0	2015	29	2	0	0	0	0	0	0	1	0
S81	3	3	2	3	3	2	3	3	3	3	2	3	3	2	4	3	3	3	3	3	0	0	1	0	0	0	0	1	1	Psychology	20	1	1	0	0	0	0	0		21	2	0	0	0	0	0	0	1	0
S82	2	3	4	3	3	2	3	3	3	3	4	4	4	2	3	3	4	4	4	5	0	1	0	0	0	1	0	0	1	Economics	40	12	0	0	0	0	0	1	2015	35
S83	3	3	4	4	3	2	3	2	3		2	2	3	2	2	3	4	4	5	4	0	1	0	0	1	0	0	0	1	Numerous geography and sociology course
S84	4	3	3	4	4	1	3	4	3	4	4	4	4	3	3	3	3	3	3	3	0	1	0	0	1	0	0	0	1	Microeconomics, political theory	10	6	0	0	1	0	0	1	2011	27	1	0	0	0	0	0	0	0	1
S85	3	4	3	4	4	3	4	4	4	4	3	3	4	3	3	4	5	5	5	5	0	0	1	0	0	1	0	0	1	Intro to soc & Intro to soc. diversity empahsis	12	7	0	1	0	1	0	0	2014	22	1	0	0	0	0	0	0	1	0
S86	4	3	4	4	4	2	4	4	4	4	3	3	3	3	2	4	4	4	3	4	0	1	0	0	0	0	1	0	1	Economics, geography	40	10	0	0	1	1	1	0		37	1	0	0	0	1	0	0	0	0
S87	3	4	3	4	4	1	4	4	4	4	3	4	4	2	2	5	5	5	5	5	0	1	0	0	1	0	0	0	1	Environmental Science	7	4	0	1	0	1	0	0	2013	27	1	0	0	0	0	0	0	1	0
S88	3	2	3	3	3	2	3	3	3	3	2	3	3	3	3	4	4	4	4	4	0	0	1	0	0	0	0	1	0		1	1	0	0	0	0	1	0	2015	24	2	0	0	0	0	0	0	1	0
S89	3	4	3	4	4	2	4	4	4	4	4	3	4	3	3	5	5	5	5	5	0	1	0	0	0	1	0	0	1	Sociology	12	0	1	0	0	0	0	0		22	1	0	0	0	0	0	0	1	0
S90	3	3	3	3	3	3	3	4	3	3	3	3	3	3	4	5	5	4	5	5	0	0	1	0	0	0	0	1	0		15	0	1	0	0	1	0	0	2015	23	1	0	0	0	0	0	0	1	0
S91	4	4	4	4	4	3	4	4	4	4	4	3	4	2	2	5	5	5	5	5	0	1	0	1	0	0	0	0	1	Psychology, linguistics in education	10	0	1	0	0	0	0	0		24	2	0	1	0	0	0	0	1	0
S92	3	3	4	3	3	3	3	3	3	3	3	3	3	2	2	3	4	4	4	4	0	0	1	0	0	0	0	1	0		15	0	1	0	0	0	0	0		22	2	0	0	0	0	0	0	1	0
S93	3	4	2	4	4	1	4	4	4	4	4	3	4	4	2	5	5	5	5	5	1	0	0	1	0	0	0	0	1	Soc, stats	8	0	1	0	0	0	0	0		22	2	0	0	0	0	0	0	1	0
S94	3	4	3	4	4	1	4	4	4	4	4	4	4	3	3	4	5	4	4	4	0	0	1	0	0	0	0	1	1	Economics, Anthropology	20	20	0	0	0	0	0	1	2013	38	1	0	0	0	0	0	0	1	0
S95	4	4	4	4	4	2	4	4	4	4	4	4	4	4	4	4	4	4	4	4	0	1	0	0	0	0	0	1	0		10	0	0	0	1	1	0	0	2016	22	2	0	0	0	0	0	0	1	0
S96	4	3	4	4		3	3	3	3	3	3	3	3	1	4	3	3	4	3	3	0	1	0	1	0	0	0	0	0		15	10	0	0	1	1	1	0	2013	25	1	0	0	1	0	0	0	0	0
S97	3	3	4	4	3	2	3	3	3	3	3	3	3	2	2	4	4	4	4	4	0	0	1	0	0	0	0	1	1	College-general requirement	20	30	0	0	0	0	0	1	2015	33	2	0	0	0	0	0	0	1	0
S98	3	3	3		3	2	3	3	3	3	3	3	2		2	4	4	4	4	4	0	0	1	0	0	0	0	1		sociology	9	0	1	0	0	0	0	0	2017	20	1	0	0	0	0	0	0	1	0
S99	3	4	3	4	4	2	4	4	4	4	4	4	4	3	3	4	4	4	5	4	0	1	0	0	1	0	0	0	1	Economy	20	10	0	1	0	1	1	0	2015	25	2	0	0	1	0	0	0	0	0
S100	3	3	4	4	4	3	3	3	3	3	4	4	3	3	3	5	5	5	5	5	0	1	0	0	1	0	0	0	1	Psychology, Philopshy, Sociology	7	0	1	1	0	0	0	0	2016	21	1	0	1	0	0	0	0	1	0
S101	3	3	3	3	3	3	2	2	3	3	2	2	2	2	3	3	3	5	4	4	0	1	0	0	0	1	0	0	1	I have taken sociology, psychology, geography. I think they are intelligent and valuable. I think it isn't as hard and therefore there is laziness more often in the social sciences	20	0	1	0	0	0	0	0		21	2	0	0	0	0	0	0	1	0
S102	3	3	3	3	3		3	3	3	3	3	3	3	3	3	4	5	4	4	4	0	1	0	1	0	0	0	0	0		8	10	0	0	1	1	1	0	2014	30	2	0	0	0	0	0	0	1	0
S103	4	3	4	4	3	1	3	3	3	1	2	2	2	3	4	3	2	5	5	3	1	0	0	1	0	0	0	0	1	coursework in earth-society interactions	20	10	0	1	1	1	0	0	2014	23			0	0	0	0	0	1	0
S104	4	4	2	3	3	2	4	4	3	4	3	3	4	2	3	5	5	5	4	4	0	1	0	0	1	0	0	0	1	sociology	14	0	1	0	0	0	0	0		21	1	0	0	0	0	0	0	1	0
S105	2	4	3	4	4	2	4	4	4	4	4	4	4	3	3						0	1	0	0	1	0	0	0	1	undergrad core requirements
S106	3	3	3	3	3	2	3	3	3	3	3	3	3	2	3	4	4	3	4	3	0	1	0	0	0	1	0	0	1	Appalachian culture	8	2	1	0	0	1	0	0	2015	23	1	0	0	0	0	0	0	1	0
S107	3	3	3	3	4	3	3	3	3	3	3	3	3	2	2	5	5	5	4	5	0	1	0	0	1	0	0	0	1	political science, anthropology	15	0	1	0	0	0	0	0	2016	21	2	0	0	0	0	0	0	1	0
S108	3	4	3	3	4	3	3	3	3	3	3	3	3	2	2	4	4	4	5	4	0	1	0	0	1	0	0	0	0
S109	3	4	3	4	3	2	3	3	3	3	3	3	3	2	2	4	4	4	4	4	0	1	0	0	1	0	0	0	1	Psychology, sociologist. anthropology, archeology	many	many	0	0	0	1	1	0	1995	49	2	0	0	0	0	0	0	1	0
S110	2	4	3	4	4	1	4	4	4	4	3	4	4	3	2	5	5	5	5	5	0	1	0	1	0	0	0	0	0		12	8	0	0	0	0	1	0	2011	31	2	0	0	0	0	0	0	1	0
S111	3	3	3	3	4	2	4	3	4	4	4	4	3	3	3	5	5	5	5	5	1	0	0	0	1	0	0	0	0		30	10	0	0	0	0	0	1	1992	50	1	0	0	0	0	0	0	1	0
S112	3	3	3	3	3	3	3	2	3	3	3	3	3	4	4	3	4	4	4	4	0	0	1	0	0	0	0	1	1	Psych (intro)	15	7	0	1	0	1	0	0	2014	24	1	0	0	0	0	0	0	1	0
S113	3	3	3	4	4	2	4	4	4	4	3	4	4	2	3	4	4	1	4	1	0	1	0	0	0	1	0	0	1	many policy courses	20	20	0	0	0	0	0	1	2011	34	1	0	0	0	0	0	0	1	0
S114	4	3	3	3	3	3	3	3	3	3	3	3	3	3	2	4	4	4	4	4	0	0	1	0	0	0	0	1	1	common core	8	0	1	0	0	0	0	0	2016	21	1	0	0	0	0	0	0	1	0
S115	3	4	3	3	3	2	3	3	3	3	4	3	3	4		4	4	4	4	4	0	0	1	0	0	0	0	1	0		0	0								27	1	0	0	0	1	0	0	1	0
S116	3	3	3	3	3	3	3	3	3	3	3	3	3	3	3	4	4	4	4	4	0	0	1	0	0	0	0	1	1	Roman history	10	0	1	1	1	0	0	0		20	1	0	0	0	0	0	0	1	0
S117	3	3	3	4	3	3	3	3	3	3	2	2	3	4	4	4	4	3	4	3	1	0	0	1	0	0	0	0	1	Anthropology, Geography, courses for gen ed & minor requirements	20	0	0	0	1	0	0	0		19	1	0	0	0	0	0	0	1	0
S118	4	3	3	3	2	4	3	2	3	3	2	2	3	3	3	4	3	4	4	3	0	0	1	0	0	0	0	1	0		10	4	0	1	0	1	0	0	2014	25	1	0	0	0	0	0	0	1	0
S119	3	4	3	4	4	1	4	4	4	4	4	4	4	2	1	5	5	5	5	5	0	1	0	1	0	0	0	0	1	Liberal arts degree	~120 credits	0	1	0	0	0	0	0	2017	20	2	0	0	0	0	0	0	1	0
S120	3	3	4	3		2	3	3	3	3	2	1	3	1	4	3	3	3	5	3	0	0	1	0	0	0	0	1	0		10	0	1	0	0	0	0	0		21	1	0	0	0	0	0	0	1	0
S121	2	4	3	4	4	2	4	4	4	4	4	4	4	4	3	5	5	5	5	5	0	1	0	1	0	0	0	0	1	liberal arts degree	120 credits worth	0	1	0	0	0	0	0	2017	20	2	0	0	0	0	0	0	1	0
S122	2	3	3	4	3	1	3	3	3	3	4	3	3	2	3	4	4	4	4	4	0	0	1	0	0	0	0	1	0		12	1	1	0	0	0	0	0	2015	33	1	0	0	0	1	0	0	0	0
S123	3	3	3	3	3	2	3	3	3	2	2	3	3	2	2	3	3	3	3	3	0	1	0	0	0	1	0	0	0		1	1	0	0	0	0	0	1	2000		1	0	0	0	0	0	0	1	0
S124	3	3	3	3	4	2	3	3	3	3	3	3	3	2	3	3	4	4	4	4	0	0	1	0	0	0	0	1	1	Anthropology	10	0	1	0	0	0	0	0	2014	32	1	0	0	0	0	0	0	1	0
S125	3	3	2	3	3	3	3	3	3	3	3	3	3	3	2	4	4	4	4	4	0	0	1	0	0	0	0	1	0		1	1	0	0	0	1	1	0	2014	28	1	0	0	0	0	0	0	1	0
S126	3	3	3	2	2	2	2	1	2	1	1	1	2	4	4	3	3	3	4	3	0	0	1	0	0	0	0	1	0		Many	15	0	0	0	0	0	1	1974	69	1	0	0	0	0	0	0	1	0
S127	3	3	3	4	3	2	3	3	3	3	3	3	3	3	3	5	5	5	5	5	0	0	1	0	0	0	0	1	1	several psychology classes	16	10	0	1	0	1	0	0	2010	23	2	0	0	0	0	0	0	1	0
S128	3	3	3		3	3	3	2	3	3	3	3	3	3	3	3	4	3	3	3	0	0	1	0	0	0	0	1	1	Geography "cultural"	20	10	0	1	0	1	0	0	2013	27	1	0	0	0	0	0	0	1	0
S129	3	3	3	3	3	2	3	3	3	3	3	3	3	2	2	5	5	5	5	5	0	0	1	0	0	0	0	1	0		15	0	1	0	0	0	0	0	2016	21	2	0	0	0	0	0	0	1	0
S130	3	3	3	4	4	3	4		3	3	3	4	4	3	3	4	3	3	4	4	0	0	1	0	0	0	0	1	1	Anthropology Childhood	20	10	0	1	0	1	0	0	2014	24	1	0	1	0	0	0	0	1	0
S131	3	3	3	2	2	3	2	2	3	2	3	3	2	3	3	3	4	2	2	2	0	0	1	0	0	0	0	1	0		15-20	0	0	1	0	1	0	0	2015	22	1	0	0	0	0	0	0	1	0
S132	2	3	4	3	4	3	3	3	3	4	4		4	3	2	4	3	3	4	4	0	0	1	0	0	0	0	1	1	Intro to Sociology	24	0	1	0	0	0	0	0	2015	22	1	0	0	0	1	0	0	0	0
S133	3	3	4	3	3	3	2	3	3	3	2	2	3	4	4	4	3	3	3	3	0	1	0	0	1	0	0	0	0		10	2	1	0	0	0	0	0	2015	27	1	0	0	0	0	0	0	1	0
S134	3	3	3	4	4	2	4	4	3	3	4	3	4	3	3	4	4	4	4	4	0	0	1	0	0	0	0	1	0		7	0	1	0	0	0	0	0		21	1	0	0	0	0	0	0	1	0
S135	3	3	4	3	4	3	3	4	3	3	3	3	3	3	4	4	3	4	4	4	0	1	0	1	0	0	0	0	0		10	0	1	0	0	1	0	0		21	2	0	0	0	0	0	0	1	0
S136	4	3	4	3	4	3	4	4	4	4	4	3	4	3	3	3	4	4	5	5	0	1	0	0	0	1	0	0	1	Social Psychology intro	many	many	0	0	0	0	0	1	1997	52	2	0	0	0	0	0	0	1	0
S137	3	3	4	3	4	3	4	3	3	3	3	3	3	3	3	4	4	4	4	4	0	0	1	0	0	0	0	1	0		3	0	1	0	0	0	0	0		21	2	0	0	0	0	0	0	1	0
S138	3	3	3	3	3	3	2	2	3	2	2	2	3	3	4	4	3	3	4	4	0	0	1	0	1	0	0	0	1	Social systems + issues	12	2	0	1	0	1	0	0	2015	28	1	0	0	0	0	0	0	0	1
S139	3	4	2	3	4	2	4	4	4	4	3	3	3	2	2	5	5	4	4	3	0	0	1	0	0	0	0	1	1	100 - psych, 100- anthro	15	4	0	1	0	0	1	0	2010	23	2	0	0	1	0	0	0	0	0
S140	3	3	4	4	3	3	2	2		2	2	2	3	4	3	4	4	4	3	3	0	0	1	0	0	0	0	1	0		25-35		0	1	0	1	0	0		23	1	0	0	0	0	0	0	1	0
S141		4		4	4	3	4	3	4	3	4	4	4	2	4	4	5	5	5	5	1	0	0	1	0	0	0	0	1	-> Geography mapping course in GIS + remote sensing ->Archaeology courses and ethnography + linguistics -> I took a sociology course once and a psych course once	Many	Many	0	1	0	1	0	0	2014	23	2	0	0	0	0	0	0	1	0
S142	3	2	3	3	3	2	3	2	3	3	2	3	3	3	3	4	3	3	5	4	0	1	0	0	1	0	0	0	1	US government	20	20	1	0	0	0	0	0		22	1	0	0	0	0	0	0	1	0
S143	3	3	2	4	3	3	3	3	3	3	3	3	3	3	3	4	4	4	4	3	0	0	1	0	0	0	0	1	0		12	0	1	0	0	0	0	0	2015	22	1	0	0	1	0	1	0	0	0
S144	4	3	4	4	3	3	3	3	3	3	3	3	3	3	4	5	5	5	4	4	0	1	0	0	0	1	0	0	0		10	0	1	0	0	0	0	0	2016	21	2	0	0	0	0	0	0	1	0
S145	3	3	3	3	4	3	3	3	3	3	2	3	3	2	3	4	4	4	4	4	1	0	0	1	0	0	0	0	0		30	2	0	1	0	1	0	0	2013	24	2	0	0	0	0	0	0	1	0
S146	3	3	3	2	3	3	2	3	2	2	2	3	3	3	2	4	4	4	4	3	0	1	0	0	1	0	0	0	0		10	0	1	0	0	0	0	0	2018	22	2	0	0	0	0	1	0	0	0
S147	4	3	4	4	4	3	4	4	4	4	4	3	4	4	4	4	4	3	5	4	0	1	0	0	0	0	1	0	1	Psychology courses in undergrad	many	4	0	0	1	1	0	0	2010	29	2	0	0	0	0	0	0	1	0
S148	3	3	4	3	3	2	3	3	3	3	3	3	3	3	4	3	3	4	4	4	0	0	1	0	0	0	0	1	1	education class	10	1	0	1	0	1	0	0	2015	22	2	0	0	0	0	0	0	1	0
S149	4	3	3	3	3	2	3	3	3	3	2	3	3	3	4	4	4	5	4	4	0	0	1	0	0	0	0	1	0		24	6	0	0	1	1	0	0	2013	24	2	0	0	0	0	0	0	1	0
S150	3	3	2	3	3	3	3	3	3	3	3	3	3	3	4	4	5	4	5	4	0	1	0	0	1	0	0	0	1	physics	1	0	1	0	0	0	0	0		24	1	0	0	0	0	0	0	1	0
S151	3	3	4	3	3	3	3	3	3	3	3	3	3	2	3	4	4	4	4	4	0	1	0	0	0	1	0	0	0		40	0	0	1	0	1	0	0	2015	23	2	0	0	0	0	0	0	1	0
S152	3	3	2	3	3	2	3	3	3	3	3	3	3	2	3	3	4	4	4	5	0	1	0	0	0	1	0	0	1	Many	10	0	1	0	0	0	0	0		22	1	0	0	0	0	0	0	1	0
S153	3	3	3	3	3	3	3	2	3	2	2	2	2	3	3	4	4	3	4	4	0	0	1	0	0	0	0	1	0		20	0	0	1	0	1	0	0	2015	25	1	0	0	0	0	0	0	1	0
S154	3	4	2	3	3	2	3	3	3	3	3	3	3	2		5	5	5	5	5	0	1	0	0	1	0	0	0	1	Anthropology, six years ago	28	14	0	1	1	1	0	0	2013	24	1	0	0	0	0	0	0	1	0
S155	3	3	3	3	3	3	3	3	3	3	3	3	3	3	3	3	4	4	4	4	0	0	1	0	0	0	0	1	1		3	0	0	0	0	0	1	0	1970s	71	1	0	0	0	0	0	0	1	0
S156	3	3	4		3	3	4	3	4	3	3	3	3	2	2	3	5	5	4	4	0	0	1	0	0	0	0	1	0		4	0	1	0	0	0	0	0		22	1	0	0	0	0	0	0	1	0
S157		4	3	3	3	4	4	4	3	3	4	3	4	2	2	4	4	4	5	5	0	1	0	0	1	0	0	0	1	Gen Ed. Sociology courses	14	6	0	1	0	1	0	0	2015	23	2	0	0	0	0	0	0	1	0
S158	4	3	3	4	4	1	4	4	4	4	4	4	4	4	1	3	4	4	4	4	0	1	0	0	1	0	0	0	1	Poly sci/social/geography	25	4	0	0	0	1	0	0	1995	57	1	0	0	0	0	0	0	1	0
S159	3	3	3	3	3	2	3	3	3	3	2	3	3	4	4	3	4	4	4	3	0	1	0	0	0	1	0	0	1	As an UG: Psych, sociology, anthro	many	25	0	0	0	0	0	1	1986	58	2	0	0	0	0	0	0	1	0
S160	4	4	4		3	2	4	3	4	3	3	3	4	3	3	4	4	5	5	4	0	1	0	0	1	0	0	0	0
S161	3	3	3	4	4	2	3	3	3	4	4	3	3	3	3	4	5	4	4	5	0	0	1	0	0	0	0	1	0		many	0	1	0	0	0	0	0		21	2	0	0	0	0	1	0	0	0
S162	3	4	3	4	3	2	3	3	3	3	3	3	3	3	2	4	5	5	5	5	0	1	0	0	1	0	0	0	0		3	0								69	2	0	0	0	0	0	0	1	0
S163	3	3	3	3	2	3	2	2	2	2	2	2	2	3	3	4	3	3	3	3	0	0	1	0	0	0	0	1	0		8	0	1	0	0	0	0	0		22	2	0	0	0	0	0	0	1	0
S164	4	3	4	2	3	4	3	2	3	2	2	2	3	4	4	4	4	3	4	3	0	1	0	0	0	1	0	0	1	Human geography	many	4	0	1	0	1	0	0	2013	24	2	0	0	0	0	0	0	1	0
S165	3	3	3	3	3		3	3	3												0	0	1	0	0	0	0	1	0		20	0	1	0	0	0	0	0	2016	27	2	0	0	0	0	0	0	1	0
S166	1	4	1	4	4	1	4	4	4	4	4	4	4	1	1	5	5	5	5	5	0	1	0	1	0	0	0	0	1		10	0	1	0	0	1	0	0	2017	20	2	0	0	0	0	0	0	1	0
S167	2	4	2	4	3	2	3	3	3	3	3	3	3	2	3	5	5	5	5	5	0	0	1	0	0	0	0	1	1	i went to a liberal arts college!	10	0	0	0	0	1	0	0	2014	22	2	0	0	0	0	0	0	1	0
S168	2	4	2	4	4	2	4	4	4	4	4	4	4	2	2	5	5	5	5	5	0	1	0	1	0	0	0	0	1	Liberal arts courses	15	0	1	0	0	0	0	0	2017	20	2	0	0	0	0	0	0	1	0
S169	3	3	2	3	4	2	3	3	4	4	4	4	4	2	2	5	5	5	5	5	1	0	0	1	0	0	0	0	0		1	0	1	0	0	0	0	0		21	1	0	0	0	0	0	0	1	0
S170	3	4	3	4	4	3	3	4	4	4	4	3	4	2	3	5	5	5	5	5	0	0	1	0	0	0	0	1	1	Family & Marriage	20	0	1	0	0	0	0	0		24	1	0	0	0	0	0	0	1	0
S171	4	4	3	4	3	2	3	4	4	4	4	4	4	2	2	4	4	5	5	5	0	1	0	0	1	0	0	0	1	Evaluation of student learning outcomes
S172	3	3	2	3	3	3	3	3	3	4	3	2	4	3	3	4	4	4	5	3	0	0	1	0	0	0	0	1	1	Human geography	15	0	1	0	0	0	0	0		21	2	0	0	1	0	0	0	1	0
S173	3	3	3	4	4	3	3	3	3	3	2	2	3	3	3	4	5	5	5	4	0	0	1	0	0	0	0	1	0		10	0	1	0	0	0	0	0	2016	22	2	0	0	0	0	0	0	1	0
S174	3	3	3	3	3	3	3	3	3	3	2	3	3	4	3	3	3	4	3	5	0	1	0	1	0	0	0	0	1	Psych & Social Work major	7	10	0	0	0	0	1	0	2012	30	1	0	0	0	0	0	0	1	0
S175	3	3	3	3	3	3	3	3	3	3	3	3	3	3	3	4	4	4	4	3	0	1	0	1	0	0	0	0	1	BCCEE ( cant read handwriting)	2	0	0	0	1	0	0	0		42	2	0	0	0	0	0	1	0	0
S176	3	4	3	4	4	2	4	4	4	3	3	3	4	3	2	5	5	5	5		0	0	1	0	0	0	0	1	1	Anthropology	many	0	0	1	0	1	0	0	2015	22	2	0	0	0	0	0	0	1	0
S177	4	4	3	4	3	4	4	4	4	4	4	3	4	4	4	5	5	4	5	5	1	0	0	0	0	0	0	1	1	Psychology, sociology	10	0	1	0	0	0	0	0		24	1	0	0	1	0	0	0	0	0
S178	3	3	4	3	3	2	3	3	3	3	3	3	3	3	2	5	4	4	4	4	0	1	0	0	0	1	0	0	0		3	0	1	0	0	0	0	0		21	2	0	0	0	0	0	0	1	0
S179	4	4	2	4	4	1	4	2	4	4	3	4	4	3	2	3	4	4	4	4	1	0	0	1	0	0	0	0	1	Sociology, Poly Sci, criminal justice	15	2	0	0	0	1	0	0	2015	22	2	0	0	0	0	0	0	1	0
S180	3	3	3	3	3	2	3	3	3	3	3	3	3	2	2	4	4	4	5	4	0	1	0	0	0	1	0	0	0		3	0	1	0	0	0	0	0		23	2	0	0	0	0	0	0	1	0
S181	3	3	2	4	3	2	3	2	3	2	2	2	3	3	2	4	3	3	4	3	0	1	0	0	0	1	0	0	1	Geography (cultural) Latin America	10	20	0	0	0	0	0	1		44	1	0	0	0	0	0	0	1	0
S182	3	3	2	3	3	2	3	3	3	4	3	3	3	2	2	4	4	4	5	4	0	0	1	0	0	1	0	0	1		0	2								69	1	0	0	0	0	0	0	1	0
S183	4	3	4	3	4	4	4	3	2	3	2	2	2	4	4	3	4	5	2	2	0	0	1	0	0	0	0	1	0		14	0	0	1	0	0	0	0		28	1	0	0	0	0	0	0	1	0
S184	3	2	3	3	3	3	3	2	3	3	2	2	2	4	3	3	3	2	3	3	0	1	0	1	0	0	0	0	1	2 graduate degrees in science education			0	0	0	0	0	0
S185	4	4	4	4	4	2	4	4	4	4	4	4	4	2	2	5	5	4	5	5	1	0	0	1	0	0	0	0	1	Lots sports sociology, organizational behavioer, water and development	13	0	1	0	0	1	0	0		27	1	0	0	0	0	0	0	1	0
S186	4	3	4	4	3	3	4	3	4	4	3	3	3	3	3	4	4	3	4	3	0	0	1	0	0	0	0	1	1		12	0	1	0	0	0	0	0		21	1	0	0	0	0	0	0	1	0
S187	2	3	3	3	4	2	2	3	3	3	3	3	2	2	2	4	4	4	4	4	0	1	0	1	0	0	0	0	1		1	0								60	2	0	0	0	0	0	0	1	0
S188	4	3	4	3	3	4	4	3	3	3	3	2	3	3	4	4	3	4	5	4	1	0	0	1	0	0	0	0	1	I'm an anthropology major	many	2	1	0	0	0	0	0		21	1	0	0	0	0	0	0	1	0
S189	3	3	3	2	2	2	2	3	3	2	2	2	3	3	3	3	3	4	3	3	0	1	0	0	1	0	0	0	1	Economics, sociology, a variety of psychology courses, The more I study social science the less I think positively of them unfortunately	many	many	0	0	0	1	1	1	2008	51	2	0	0	0	0	0	0	1	0
S190	4	4	2	4	4	4	4	4	4	4	4	4	4	2	3	4	5	5	5	4	0	1	0	0	0	1	0	0	1		many	2	1	0	0	1	0	0	2017	20	1	0	1	0	0	1	0	1	0
S191	2	4	2	4	4	1	4	4	4	4	3	3	4	3	2	5	5	5	5	5	0	0	1	0	0	0	0	1	0
S192	3	3	3	4	4	1	4	3	3	3	3	3	3	2	2	4	4	4			0	0	1	0	0	0	0	1	1	Gen Ed undergrad (economics)	15	2	1	0	0	0	0	0		22	2	0	0	0	0	0	0	1	0
S193	3	3	4	3	3	2	3	3	3	3	3	3	3	3	3	4	4	4	5	4	0	1	0	0	0	0	1	0	1	Psychology, psych stats, sociology	5	0								66	2	0	0	0	0	0	0	1	0
S194	3	4	3	4	4	2	3	3	3	3	3	4	3	3	3	4	4	4	4	4	0	0	1	0	0	0	0	1	1	AP Psych, Gen Ed Soci.	many	0	1	0	0	0	0	0		21	1	0	0	0	0	0	0	1	0
S195	3	3	3	4	3	2	3	3	3	3	2	3	3	2	3	4	4	4	4	4	0	0	1	0	0	0	0	1	0		many	0	1	0	0	0	0	0	2016	21	2	0	0	0	0	0	0	1	0
S196	2	4	1	4	4	2	3	4	3	3	3	3	3	2	2	4	4	4	4	4	0	0	1	0	0	0	0	1	0		many	0	0	1	0	1	0	0	2015	30	1	0	0	0	0	0	0	1	0
S197	3	4	2	4	4	2	4	4	4	4	4	4	4	2	3	5	5	5	5	5	0	1	0	0	1	0	0	0	0		20	0	0	0	1	1	0	0	2014	24	1	0	0	0	0	0	0	1	0
S198	3	3	2	4	3	3	3	3	3	3	3	2	3	2	2	4	4			4	0	1	0	0	1	0	0	0	1	Soci, Psych	many	1	1	0	0	0	0	0		25	2	0	0	0	1	0	0	0	0
S199	3	3	3	4	3	2	3	3	3	3	3	3	3	2	2	3	4	3	4	3	0	1	0	0	1	0	0	0	1		10	4	0	1	0	1	0	0	2014	23	1	0	0	0	0	0	0	1	0
S200	2	4	3	4	4	2	4	4	4	4	3	3	4	2	2	5	5	4	5	4	1	0	0	1	0	0	0	0	1	Educational Leadership & Poly Studies Graduate Classes	many	15	0	0	0	0	1	0	2014	39	1	0	0	0	0	0	0	1	0
S201	3	4	3	4	4	3	4	4	4	4	4	3	4	1	1	5	5	5	5	5	0	0	1	0	0	0	0	1	1	Psychology of Human Sexuality was the most recent	23	4	1	0	0	1	0	0	2015	25	1	0	0	0	0	0	0	1	0
S202	4	3	4	4	3	3	3	3	3	3	2	3	3	4	3	4	4	3	3	4	0	1	0	0	1	0	0	0	1	Economics, Cultural Anthropology	many	many	0	0	0	1	1	1	1992	52.5	2	0	0	0	0	1	0	1	0
S203	2	3	2	3	3	2		3	3	3	3	3	3	2	3	4	4	4	4	4	0	1	0	1	0	0	0	0	1	Yes -- Anthropology	many	6	0	0	0	1	0	0	1997	41	2	0	0	0	0	0	0	1	0
S204	3	4	3	4	4	2	4	4	4	4	3	3	4	2	3	5	5	5	5	5	0	1	0	0	1	0	0	0	1	Psychology, Sociology	32	12	0	1	0	1	0	0	2016	28	2	0	0	0	0	0	0	1	0
S205	4	3	4	3	2	4	3	3	3	3	2	2	3	4	4	3	3	4	4	3	1	0	0	1	0	0	0	0	1	Political Sci, Economics, Several History (Art, Music, Modern)	many	many	0	0	0	0	0	1	1981	68	1	0	0	0	0	0	0	0	1
S206	3	3	4	3	2	3	3	3	3	2	3	3	2	3	4	3	4	3	3	3	0	0	1	0	0	0	0	1	0		12	0	1	0	0	0	0	0		21	1	0	0	0	0	0	0	1	0
S207	3	3	3	3	3	3	3	3	3	3	3	3	3	3	4	3	3	2	3	3	0	0	1	0	0	0	0	1	0		many	many	0	0	0	0	0	1	2006	40	2	0	0	1	0	0	0	0	0
S208	4	3	3	3	3	3	3	3	3	2	3	3	4	3	3	3	4	3	4	3	0	0	1	0	0	0	0	1	0		12	24	0	0	1	1	0	0	2010	27	1	0	0	0	1	1	0	1	0
S209	3	4	3	4	4	2	4	3	3	4	2	3	4	2	2	4	5	4	5	5	0	0	1	0	0	1	0	0	1	Philosophy	10	8	0	0	1	1	0	0	2012	25	1	0	0	0	0	0	0	1	0
S210	3	3	3	3	3	2	4	4	3	3	2	2	3	3	3	3	4	5	4	2	0	0	1	0	0	0	0	1	0		3	0	1	0	0	0	0	0		22	1	0	0	0	0	0	0	1	0
S211	4	3	4	3	3	2	2	2	2	2	3	3	3	3	2	4	4	4	4	4	0	1	0	1	0	0	0	0	1	Human/cultural geography and social-science-based statistics	30	20	0	0	0	0	0	1	2008	42	1	0	0	0	0	0	0	1	0
S212	3	4	3	4	3	2	3	3	3	3	3	3	4	3	3	4	4	4	4	4	0	1	0	0	0	0	1	0	0		24	20	0	1	0	1	1	0	2016	25	1	0	0	0	0	0	0	0	1
S213	3	4	2	3	3	2	3	3	4	3	3	3	3	3	2	4	4	3	4	4	0	1	0	0	1	0	0	0	0		8	0	1	0	0	0	0	0		20	1	0	0	0	0	0	0	1	0
S214	3	4	3	4	4	3	3	3	3	3	3	2	3	3	3	5	5	5	5	5	0	0	1	0	0	0	0	1	0		15	10	0	0	1	1	0	0	2013	25	2	0	0	0	0	0	0	1	0
S215	1	3	1		2	4	4	4	4	4	3	4		3	3	5	5	5	5	5	0	0	1	0	0	0	0	1	1		0	5								71	2	0	0	0	0	0	0	1	0
S216	3	4	2	3	4	3	3	3	4	3	3	3	3	2	2	4	4	4	4	4	1	0	0	1	0	0	0	0	1	Cognition, IRB training, Qualitatitve & quantitative stats, learning in the outdoors... Diversity Sense of Place	15	10	0	0	1	1	1	0	2011	41	2	0	0	0	0	0	0	1	0
S217	1	4	2	4	4	2	4	4	4	4	4	4	4	2	2	5	5	5	5	5	0	1	0	0	0	0	0	1	0		0	0								52	2	0	0	0	0	0	0	1	0
S218	2	4	2	3	3	3	3	3	3	3	3	3	3	2	3	4	4	4	4	4	0	1	0	0	0	1	0	0	1	Behavioral psychology	many	many	0	0	1	1	0	0		31	2	0	0	0	0	0	0	1	0
S219	3	3	3	4	3	3	3	3	3	3	3	3	3	3	3	4	4	4	4	4	0	0	1	0	0	0	0	1	0		8	10	0	0	1	0	1	0	2011	28	2	0	0	0	0	0	0	1	0
S220	3	4	2	4	3	2	3	3	4	4	4	4	4	3	2	4	5	4	5	4	0	1	0	0	0	0	0	1	1	Psychol, Sociology & my daughter studies psychol.
S221	2	3	2	3	3	2	3	3	3	3	3	3	3	3	2	4	3	2	4	2	0	1	0	0	0	0	0	1	1	sociology, psychology	10	0	1	0	0	0	0	0		22	2	0	0	0	0	0	0	1	0
S222	4	3	4	3	3	3	3	3	3	3	3	3	4	3	3	5	4	5	5	3	0	0	1	0	0	0	0	1	1	Anthropology (?)	20	10	0	0	0	0	0	1	2015	27	2	0	0	0	0	0	0	1	0
S223	3	4	3	4	3	2	3	3	3	3	4	3	3	3	2	4	5	4	4	3	0	1	0	1	0	0	0	0	1	Environmental Economics	12	9	0	0	1	1	1	0	2014	29	1	0	0	0	0	0	0	1	0
S224	3	2	3	3	4	3	2	4	3	3	3	3	2	2	2	4	4	4	4	4	0	1	0	0	0	1	0	0	0
S225	3	3	3	3		3		3	3	3	3	3	2		4	2	3	1	1	1	0	0	1	0	0	0	0	1	1											27	2	0	0	0	0	0	0	1	0
S226	3	3	2	4	3	3	4	3	3	3	2	3	3	3	2	4	4	5	3	5	0	0	1	0	0	0	0	1	0
S227	4	4	3	4	2	4	3	3	4	3	3	3	3	3	2	4	5	5	5	4	1	0	0	1	0	0	0	0	1		10	2	0	1	0	1	0	0	2015	23	2	0	0	0	0	1	0	0	0
S228	3	3	2	4	4	2	4	4	4	4	4	3	4	3	2	5	5	5	5	5	0	1	0	1	0	0	0	0	1	social work, and social science study (also sociology but I'm not sure if that counts)	6	0	1	0	0	0	0	0		24	2	0	0	0	0	0	0	1	0
S229	4	4	4		3	4	3	3	3	4	4	3	3	3	3	5	5	5	4	4	0	0	1	0	0	0	1	0	0		0	2	0	1	0	0	1	0	2010	27	1	0	0	0	0	1	0	0	0
S230	2	3	2	4	3	2	3	3	4	3	2	3	4	2	2	4	5	5	5	5	0	1	0	1	0	0	0	0	1		many	many	0	0	0	0	0	1	1994	59	1	0	0	0	0	0	0	1	0
S231	3	4	3	4	4	2	4	4	4	4	3	3	4	2	3	5	5	5	5	5	0	1	0	0	0	1	0	0	0		20	20	0	0	0	0	0	1	2010	33	2	0	0	0	0	0	0	1	0
S232	4	4	4	2	4	1	2	3	2	3	4	4	4	3	2	3	3	3	5	5	0	0	1	0	0	0	0	1	0			100	0	0	1	0	0	1	2012		1	0	0	0	0	0	0	0	1
S233	3	4	3	3	4	3	4	3	3	3	3		3	3	3						0	0	1	0	0	0	0	1	1	undergraduate archaeology	many	many	0	0	0	1	1	0		34	1	0	0	0	0	0	0	1	0
S234	4	3	3	3	3	3	3	3	3	3	3	3	3	3	3	4	4	4	4	4	0	0	1	0	0	0	0	1	1	my undergrad was in S.S.	24	24	0	0	0	0	1	0	1991	60	1	0	0	0	0	0	0	1	0
S235	3	4	4	4	3	3	4	3	4	4	4	3	3	2	3	4	5	4	4	4	0	1	0	1	0	0	0	0	1	stats for social science, psychology I, II	10	6	0	0	1	0	1	0	2014	32	2	0	0	0	0	0	0	1	0
S236	4	1	4	4	1	4	2	2	3	2	4	2	3		4	3	4	2	3	2	0	1	0	0	1	0	0	0	1	psychology, abnormal psychology, env. sci. foundations for policy design, environmental economics	10	6	0	0	1	1	0	0	2014	31	1	0	0	0	0	0	0	1	0
S237	3	3	4	3	3	2	3	2	3	2	3	3	3	3	4	4	4	5	3	4	0	0	1	0	0	0	0	1	0		16	16	0	0	1	1	1	0	2013	28	1	0	0	0	0	0	0	1	0
S238	3	3	3	3	4	2	3	3	3	3	2	3	3	3	2	5	5	5	5	5	0	1	0	0	0	1	0	0	1	psychology	many	20	0	0	0	0	0	1	1989	56	1	0	0	0	0	0	0	1	0
S239	3	3	4	4	3	3	3	3	3	3	2	3	3	3	3	3	4	4	3	3	0	0	1	0	0	0	0	1	1		6	0	0	0	0	0	0	1	2008	35	1	0	0	1	0	0	0	0	0
S240	3	4	3		3	4	4	3	3	3	3	3	3	3	3	4	4	4	5	4	0	0	1	0	0	0	0	1	0		15	0	0	1	0	1	0	0	2014	24	2	0	0	0	0	0	0	1	0
S241	4	3	3	3	3	2	3	3	3	3	3	3	3	3	3	3	3	3	3	3	0	0	1	0	0	0	0	1	1	A level (UK) psychology class	1	1	0	0	0	0	1	0	2015	23	2	0	0	1	0	0	0	1	0
S242	3	3	3	4	3	2	3	3	3	3	3	3	3	4	4	4	4	4	4	4	0	0	1	0	0	0	0	1	0		15	15	0	0	0	0	0	1	1994	54	1	0	0	0	0	0	0	1	0
S243	2	3	3	3	3	3	3	3	3	3	2	2	3	3	3	4	4	4	4	4	1	0	0	0	1	0	0	0	1	Environmental psychology & policy	6	0	1	0	0	0	0	0		19	2	0	0	0	0	0	0	1	1
S244	2	4	3	4	4	2	4	4	4	4	3	4	4	2	2	5	5	5	5	5	0	1	0	0	1	0	0	0	0		10	0	1	0	0	0	0	0	2016	21	1	0	0	0	0	0	0	1	0
S245	4	4	4	4	4	2	4	4	4	4	4	4	4	1	3	5	5	5	5	5	1	0	0	1	0	0	0	0	1	Anthropology, Psychology	8	8	0	0	0	0	0	1	2013	32	2	0	0	0	0	0	0	1	0
S246	4	4	2	3	3	2	3	3	3	4	2	3	3	2	2	4	4	4	4	4	0	1	0	1	0	0	0	0	0		20	20	0	0	0	0	0	1	1991	58	1	0	0	0	0	0	0	1	0
S247	3	4	3	4	4	3	3	3	3	3	3	3	4	3	3	5	5	5	5	5	0	0	1	0	0	0	0	1	1	High School Psychology!	20	20	0	0	0	0	0	1	2013	33	2	0	0	0	0	1	0	1	0
S248	1	4	2	4	4	1	4	4	4	4	4	4	4	1	3	5	5	5	5	5	1	0	0	1	0	0	0	0	1	Qualitative Research I & II	25	12	0	0	1	1	0	0		52	2	0	0	0	0	0	0	1	0
S249	3	3	3	4	4	2	4		4	4	3	4	4	2	3	4	5	4	5	4	0	1	0	1	0	0	0	0	1	anthropology	10	10	0	1	0	1	0	0	2015	22	1	0	0	0	0	0	0	1	0
S250	3	4	3	4	4	2	4	3	4	3	3	4	4	2	2	4	4	4	4	5	0	0	1	0	0	0	0	1	0		20	16	0	0	0	0	1	0	1981	62	1	0	0	0	0	0	0	1	0
S251	3	2	3	3		3	3	3	3	3	2	2	3	3	3	3	4	3	4	4	0	1	0	0	0	0	0	1	1		5	2	0	0	1	0	0	0	2001	53	1	0	0	0	0	0	0	0	1
S252	4	3	3	3	3	2	3	3	3	3	3	2	3	3	3	3	4	4	4	4	0	1	0	1	0	0	0	0	1	Societal Development	10	8	0	0	0	0	0	1	1991	61	1	0	0	1	0	0	0	0	0
S253	3	3	4	3	3	3	3	3	3	3	3	3	3	2	2	3	4	4	4	4	0	1	0	0	0	0	1	0	1		10	2	1	1	0	1	0	0	2004	33	2	0	0	0	0	0	0	1	0
S254	3	4	2	4	4	3	4	4	4	4	4	3	3	1	2	4	4	1	1	1	0	0	1	0	0	0	0	1	1	Psychology, Sociology, Political Philosophy	8	8	0	0	1	1	1	0	2015	26	1	0	0	0	0	0	0	1	0
S255	3	4	3	3	3	4	3	3	3	2	3	3	3	3	2	4	4	4	4	4	0	0	1	0	1	0	0	0	0		~80 credit hours		1	0	0	0	0	0	2015	21	1	0	0	0	0	0	0	1	0
S256	3	2	3	3	3	3	3	3	3	3	2	2	3	3	3	3	4	3	4	4	0	1	0	0	0	0	0	1	1		3	2	0	0	1	0	0	0	2006	46	2	0	0	0	0	0	0	0	1
S257	3	4	3	3	3	2	3	3	3	3	3	2	2	2	3	3	3	4	4	4	0	1	0	0	1	0	0	0	0		20	0	1	0	0	0	0	0		24	1	0	0	0	0	0	0	1	0

## Sheet: Notes
Notes
For likert-type questions 1 = strongly disagree, 2=disagree, 3=agree, 4=strongly agree
Columns V, W, X are responses to "How often do you work with social scientists?
Columns Y-AC are responses to "How freuqently have you worked with a social scientist?"
Column AD is binary response (0=no, 1=yes) to "Have you ever taken a social science course?"
Columns AF, AG "Undergrad" and "grad" are responses to "How many (undergrad/grad) courses in natural science have you taken?
Columns AH-AM show degrees being pursued or held in Natural Science and year highest degree was earned (AN)
AO is age in years of respondent
Gender 1=male 2=female
AR-AX describe ethnicities. Options were: American Indian/Native American; Asian/Asian American; Black/African/African American; Latino(a)/Hispanic; Native Hawaiian/Pacific Islander; White/Caucasian; Other
